# Supplementary material for: ﻿Two new alkali-sink specialist species of Paruroctonus Werner 1934 (Scorpiones, Vaejovidae) from central California
Source: Zookeys. 2022 Aug 15;1117:139–88. doi: 10.3897/zookeys.1117.76872 (PMC9848917; doi:10.3897/zookeys.1117.76872)
Supplement: XML Treatment for Paruroctonus conclusus [file zookeys.1117.76872-treatment2.xml]

<!DOCTYPE tp:taxon-treatment
  PUBLIC "-//TaxonX//DTD Taxonomic Treatment Publishing DTD v0 20100105//EN" "tax-treatment-NSO.dtd">
<tp:taxon-treatment xmlns:tp="http://www.plazi.org/taxpub"><tp:treatment-meta><kwd-group><label>Taxon classification</label><kwd>
                <named-content content-type="kingdom">Animalia</named-content>
              </kwd><kwd>
                <named-content content-type="order">Scorpiones</named-content>
              </kwd><kwd>
                <named-content content-type="family">Vaejovidae</named-content>
              </kwd></kwd-group><mixed-citation publication-type="journal"><person-group><name><surname>Jain</surname><given-names>Prakrit</given-names></name><name><surname>Forbes</surname><given-names>Harper</given-names></name><name><surname>Esposito</surname><given-names>Lauren A.</given-names></name></person-group><article-title>﻿Two new alkali-sink specialist species of <italic><tp:taxon-name><tp:taxon-name-part taxon-name-part-type="genus" reg="Paruroctonus">Paruroctonus</tp:taxon-name-part></tp:taxon-name></italic> Werner 1934 (<tp:taxon-name><tp:taxon-name-part taxon-name-part-type="order">Scorpiones</tp:taxon-name-part></tp:taxon-name>, <tp:taxon-name><tp:taxon-name-part taxon-name-part-type="family">Vaejovidae</tp:taxon-name-part></tp:taxon-name>) from central California</article-title><source>Zookeys</source><day>15</day><month>08</month><year>2022</year><volume>1117</volume><fpage>139</fpage><lpage>188</lpage><pub-id pub-id-type="doi">10.3897/zookeys.1117.76872</pub-id></mixed-citation></tp:treatment-meta><tp:nomenclature><label>﻿</label><tp:taxon-name>
              <object-id xmlns:xlink="http://www.w3.org/1999/xlink" content-type="arpha" xlink:type="simple">F954A2E6-D551-5416-8984-72B0EDEEE809</object-id>
              <tp:taxon-name-part taxon-name-part-type="genus" reg="Paruroctonus">Paruroctonus</tp:taxon-name-part>
              <tp:taxon-name-part taxon-name-part-type="species" reg="conclusus">conclusus</tp:taxon-name-part>
              <object-id xmlns:xlink="http://www.w3.org/1999/xlink" content-type="zoobank" xlink:type="simple">https://zoobank.org/3C830C30-4F3E-400B-9661-046EB7726D1F</object-id>
            </tp:taxon-name><tp:taxon-status xmlns:xlink="http://www.w3.org/1999/xlink" xlink:type="simple">sp. nov.</tp:taxon-status><xref ref-type="fig" rid="F15">Figs 15</xref><xref ref-type="fig" rid="F16">, 16</xref><xref ref-type="fig" rid="F17">, 17</xref><xref ref-type="fig" rid="F18">, 18</xref><xref ref-type="fig" rid="F19">, 19</xref><xref ref-type="fig" rid="F20">, 20</xref><xref ref-type="fig" rid="F21">, 21</xref><xref ref-type="fig" rid="F22">, 22</xref><xref ref-type="fig" rid="F23">, 23</xref><xref ref-type="fig" rid="F24">, 24</xref><xref ref-type="fig" rid="F25">, 25</xref><xref ref-type="fig" rid="F26">, 26</xref><xref ref-type="fig" rid="F27">, 27</xref><xref ref-type="table" rid="T2">, Table 2</xref></tp:nomenclature><tp:treatment-sec sec-type="type material" id="SECID0EGBAI"><title>Type material.</title><p><bold><italic>Holotype</italic></bold>: USA • 1 ♂; California, Kern County, southeastern edge of Koehn Lake; <named-content xmlns:xlink="http://www.w3.org/1999/xlink" content-type="dwc:verbatimCoordinates" xlink:type="simple"><named-content content-type="geo-json" specific-use="{&#34;type&#34;:&#34;Point&#34;,&#34;coordinates&#34;:[-117.861400,35.312300]}" id="NCID0EUBAI" xlink:type="simple">35.3123, -117.8614</named-content></named-content>; 581 m a.s.l.; 3 July 2021; collector leg Prakrit Jain; collected at night using handheld UV light; CASENT <ext-link xmlns:xlink="http://www.w3.org/1999/xlink" xlink:type="simple" ext-link-type="uri" xlink:href="http://www.antweb.org/specimen/CASENT9101936">9101936</ext-link>.</p><p><bold><italic>Paratypes</italic>.</bold> USA • 4 ♂, 1 ♀; California, Kern County, southeastern edge of Koehn Lake; <named-content xmlns:xlink="http://www.w3.org/1999/xlink" content-type="dwc:verbatimCoordinates" xlink:type="simple"><named-content content-type="geo-json" specific-use="{&#34;type&#34;:&#34;Point&#34;,&#34;coordinates&#34;:[-117.861400,35.312300]}" id="NCID0EICAI" xlink:type="simple">35.3123, -117.8614</named-content></named-content>; 581 m a.s.l.; 3 July 2021; collector leg Prakrit Jain; collected at night using handheld UV light; CASENT <ext-link xmlns:xlink="http://www.w3.org/1999/xlink" xlink:type="simple" ext-link-type="uri" xlink:href="http://www.antweb.org/specimen/CASENT9101937">9101937</ext-link>.</p><p>USA• 1♀; California, Kern County, southeastern edge of Koehn Lake; <named-content xmlns:xlink="http://www.w3.org/1999/xlink" content-type="dwc:verbatimCoordinates" xlink:type="simple"><named-content content-type="geo-json" specific-use="{&#34;type&#34;:&#34;Point&#34;,&#34;coordinates&#34;:[-117.861400,35.312300]}" id="NCID0EXCAI" xlink:type="simple">35.3123, -117.8614</named-content></named-content>; 581 m a.s.l.; 2 August 2021; collector leg Harper Forbes; collected at night using handheld UV light; CASENT <ext-link xmlns:xlink="http://www.w3.org/1999/xlink" xlink:type="simple" ext-link-type="uri" xlink:href="http://www.antweb.org/specimen/CASENT9101938">9101938</ext-link>.</p></tp:treatment-sec><tp:treatment-sec sec-type="diagnosis" id="SECID0EBDAI"><title>Diagnosis.</title><p>Differs from other <italic><tp:taxon-name><tp:taxon-name-part taxon-name-part-type="genus" reg="Paruroctonus">Paruroctonus</tp:taxon-name-part></tp:taxon-name></italic> species found in the Northwestern Mojave Desert and its surrounding mountains (The Tehachapis, the southern Sierra Nevada, and the northeastern Transverse Range) by a combination of the following characteristics: 1: Fuscous markings entirely absent from the metasoma and pedipalps and heavily reduced to absent from the carapace and tergites (Figs <xref ref-type="fig" rid="F15">15</xref>, <xref ref-type="fig" rid="F16">16</xref>, <xref ref-type="fig" rid="F18">18</xref>, <xref ref-type="fig" rid="F20">20</xref>). 2: Chelal fingers deeply scalloped in adult males, leaving a large proximal gap when closed. 3: Macrosetae on the metasomal lateral supramedian and ventral submedian carinae of metasomal segments I–IV follow the patterns 0,1,1,2 and 2,2,2,3, respectively (Fig. <xref ref-type="fig" rid="F23">23</xref>). 4: Presence of only a single large retrolateral median macroseta on the pedipalp patella (between the <italic>em<sub>1</sub></italic> and <italic>est</italic> trichobothria). 5: The number of primary denticles on the fixed and movable fingers, excluding the proximal row, 31–36 and 42–51, respectively. 6: <tp:taxon-name><tp:taxon-name-part taxon-name-part-type="genus" reg="Chela">Chela</tp:taxon-name-part></tp:taxon-name> length / Manus width ratio 2.20–2.4 in adult males and 2.46–2.52 in adult females. 7: Mid-retrosuperior macroseta always present on basitarsus II. 8: Chelal dorsomedian carina strong and smooth on its distal half, curving prolaterally between the <italic>db</italic> and <italic>dsb</italic> trichobothria (Fig. <xref ref-type="fig" rid="F20">20</xref>). 9: Prolateral ventral macroseta absent on movable finger of the chela (Fig. <xref ref-type="fig" rid="F20">20</xref>).</p><fig id="F15" position="float" orientation="portrait"><object-id xmlns:xlink="http://www.w3.org/1999/xlink" content-type="doi" xlink:type="simple">10.3897/zookeys.1117.76872.figure15</object-id><object-id xmlns:xlink="http://www.w3.org/1999/xlink" content-type="arpha" xlink:type="simple">E47DCB3A-1E4D-5AFD-9B68-0A4BC5940BE4</object-id><label>Figure 15.</label><caption><p>Photographs of four adult <italic><tp:taxon-name><tp:taxon-name-part taxon-name-part-type="genus" reg="Paruroctonus">Paruroctonus</tp:taxon-name-part><tp:taxon-name-part taxon-name-part-type="species" reg="conclusus">conclusus</tp:taxon-name-part></tp:taxon-name></italic> sp. nov. illustrating intraspecific variation, holotype male is at top left.</p></caption><graphic xmlns:xlink="http://www.w3.org/1999/xlink" xlink:href="zookeys-1117-139_article-76872__-g015.jpg" position="float" orientation="portrait" xlink:type="simple" id="oo_717538.jpg"><uri content-type="original_file" xlink:type="simple">https://binary.pensoft.net/fig/717538</uri></graphic></fig><fig id="F16" position="float" orientation="portrait"><object-id xmlns:xlink="http://www.w3.org/1999/xlink" content-type="doi" xlink:type="simple">10.3897/zookeys.1117.76872.figure16</object-id><object-id xmlns:xlink="http://www.w3.org/1999/xlink" content-type="arpha" xlink:type="simple">8CDC6802-8AA8-5C1F-B850-BE24B94271EB</object-id><label>Figure 16.</label><caption><p>Dorsal habitus of <italic><tp:taxon-name><tp:taxon-name-part taxon-name-part-type="genus" reg="Paruroctonus">Paruroctonus</tp:taxon-name-part><tp:taxon-name-part taxon-name-part-type="species" reg="conclusus">conclusus</tp:taxon-name-part></tp:taxon-name></italic> sp. nov. holotype male (left) and paratype female (right). Scale bars: 10 mm, silhouettes to scale.</p></caption><graphic xmlns:xlink="http://www.w3.org/1999/xlink" xlink:href="zookeys-1117-139_article-76872__-g016.jpg" position="float" orientation="portrait" xlink:type="simple" id="oo_717539.jpg"><uri content-type="original_file" xlink:type="simple">https://binary.pensoft.net/fig/717539</uri></graphic></fig><p>Comparisons are provided for the four other <italic><tp:taxon-name><tp:taxon-name-part taxon-name-part-type="genus" reg="Paruroctonus">Paruroctonus</tp:taxon-name-part></tp:taxon-name></italic> found in the Northwestern Mojave desert and its surrounding mountains (The Tehachapis, the southern Sierra Nevada, and the northeastern Transverse Range), <italic><tp:taxon-name><tp:taxon-name-part taxon-name-part-type="genus" reg="Paruroctonus">P.</tp:taxon-name-part><tp:taxon-name-part taxon-name-part-type="species" reg="becki">becki</tp:taxon-name-part></tp:taxon-name></italic>, <italic><tp:taxon-name><tp:taxon-name-part taxon-name-part-type="genus" reg="Paruroctonus">P.</tp:taxon-name-part><tp:taxon-name-part taxon-name-part-type="species" reg="marksi">marksi</tp:taxon-name-part></tp:taxon-name></italic>, <italic><tp:taxon-name><tp:taxon-name-part taxon-name-part-type="genus" reg="Paruroctonus">P.</tp:taxon-name-part><tp:taxon-name-part taxon-name-part-type="species" reg="boreus">boreus</tp:taxon-name-part></tp:taxon-name></italic>, and <italic><tp:taxon-name><tp:taxon-name-part taxon-name-part-type="genus" reg="Paruroctonus">P.</tp:taxon-name-part><tp:taxon-name-part taxon-name-part-type="species" reg="silvestrii">silvestrii</tp:taxon-name-part></tp:taxon-name></italic>. Of these, only <italic><tp:taxon-name><tp:taxon-name-part taxon-name-part-type="genus" reg="Paruroctonus">P.</tp:taxon-name-part><tp:taxon-name-part taxon-name-part-type="species" reg="becki">becki</tp:taxon-name-part></tp:taxon-name></italic> is found in sympatry with <italic><tp:taxon-name><tp:taxon-name-part taxon-name-part-type="genus" reg="Paruroctonus">P.</tp:taxon-name-part><tp:taxon-name-part taxon-name-part-type="species" reg="conclusus">conclusus</tp:taxon-name-part></tp:taxon-name></italic> sp. nov. The other three are found at a considerable distance away in very different habitats: sand dunes for <italic><tp:taxon-name><tp:taxon-name-part taxon-name-part-type="genus" reg="Paruroctonus">P.</tp:taxon-name-part><tp:taxon-name-part taxon-name-part-type="species" reg="marksi">marksi</tp:taxon-name-part></tp:taxon-name></italic>; grassland or chaparral for <italic><tp:taxon-name><tp:taxon-name-part taxon-name-part-type="genus" reg="Paruroctonus">P.</tp:taxon-name-part><tp:taxon-name-part taxon-name-part-type="species" reg="silvestrii">silvestrii</tp:taxon-name-part></tp:taxon-name></italic>; and high desert, scrubland, or conifer woodland, typically well above 800 m elevation, for <italic><tp:taxon-name><tp:taxon-name-part taxon-name-part-type="genus" reg="Paruroctonus">P.</tp:taxon-name-part><tp:taxon-name-part taxon-name-part-type="species" reg="boreus">boreus</tp:taxon-name-part></tp:taxon-name></italic> (especially in the Mojave Desert and surrounding regions). <italic><tp:taxon-name><tp:taxon-name-part taxon-name-part-type="genus" reg="Paruroctonus">P.</tp:taxon-name-part><tp:taxon-name-part taxon-name-part-type="species" reg="becki">becki</tp:taxon-name-part></tp:taxon-name></italic> can be easily differentiated by its significantly more slender chela. Morphological comparisons are also provided for the other species described in this paper, <italic><tp:taxon-name><tp:taxon-name-part taxon-name-part-type="genus" reg="Paruroctonus">Paruroctonus</tp:taxon-name-part><tp:taxon-name-part taxon-name-part-type="species" reg="soda">soda</tp:taxon-name-part></tp:taxon-name></italic> sp. nov., but the two species can be easily separated by range. Other <italic><tp:taxon-name><tp:taxon-name-part taxon-name-part-type="genus" reg="Paruroctonus">Paruroctonus</tp:taxon-name-part></tp:taxon-name></italic> which may have certain morphological similarities to <italic><tp:taxon-name><tp:taxon-name-part taxon-name-part-type="genus" reg="Paruroctonus">P.</tp:taxon-name-part><tp:taxon-name-part taxon-name-part-type="species" reg="conlcusus">conlcusus</tp:taxon-name-part></tp:taxon-name></italic> sp. nov. are entirely allopatric.</p><p><italic><tp:taxon-name><tp:taxon-name-part taxon-name-part-type="genus" reg="Paruroctonus">P.</tp:taxon-name-part><tp:taxon-name-part taxon-name-part-type="species" reg="becki">becki</tp:taxon-name-part></tp:taxon-name></italic> differs from <italic><tp:taxon-name><tp:taxon-name-part taxon-name-part-type="genus" reg="Paruroctonus">P.</tp:taxon-name-part><tp:taxon-name-part taxon-name-part-type="species" reg="conclusus">conclusus</tp:taxon-name-part></tp:taxon-name></italic> sp. nov. in the following characters relating to the numeration in the above diagnosis: (2) Chelal fingers not scalloped (straight), leaving no proximal gap when closed. (3) Metasomal macrosetae on the lateral supramedian and ventral submedian carinae of segments I–IV follow the patterns 0,2,3,2–3 and 3,4,4–5,4–5, respectively. (4) Presence of 4–6 retrolateral median macrosetae on the pedipalp patella. (5) Primary denticles 46–50 on the fixed finger and 61–66 on the movable finger. (6) <tp:taxon-name><tp:taxon-name-part taxon-name-part-type="genus" reg="Chela">Chela</tp:taxon-name-part></tp:taxon-name> length/manus width ratio 3.40–3.51 in males, 3.44–3.56 in females.</p><p><italic><tp:taxon-name><tp:taxon-name-part taxon-name-part-type="genus" reg="Paruroctonus">P.</tp:taxon-name-part><tp:taxon-name-part taxon-name-part-type="species" reg="marksi">marksi</tp:taxon-name-part></tp:taxon-name></italic> differs from <italic><tp:taxon-name><tp:taxon-name-part taxon-name-part-type="genus" reg="Paruroctonus">P.</tp:taxon-name-part><tp:taxon-name-part taxon-name-part-type="species" reg="conclusus">conclusus</tp:taxon-name-part></tp:taxon-name></italic> sp. nov. in the following characters relating to the numeration in the above diagnosis: (2) Chelal fingers in males moderately scalloped, leaving a small gap when closed. (3) Metasomal macrosetae on the lateral supramedian and ventral submedian carinae of segments I–IV follow the patterns 0,1,1,2 and 2–3,3–5,3–4,4–5, respectively (<xref ref-type="bibr" rid="B10">Haradon 1984a</xref>). (7) Mid-retrosuperior macroseta always absent on basitarsus II (<xref ref-type="bibr" rid="B10">Haradon 1984a</xref>). (8) Chelal dorsomedian carina weakly crenulate and irregular on its distal half and terminates near the <italic>db</italic> trichobothria without curving (<xref ref-type="bibr" rid="B10">Haradon 1984a</xref>).</p><p><italic><tp:taxon-name><tp:taxon-name-part taxon-name-part-type="genus" reg="Paruroctonus">P.</tp:taxon-name-part><tp:taxon-name-part taxon-name-part-type="species" reg="boreus">boreus</tp:taxon-name-part></tp:taxon-name></italic> differs from <italic><tp:taxon-name><tp:taxon-name-part taxon-name-part-type="genus" reg="Paruroctonus">P.</tp:taxon-name-part><tp:taxon-name-part taxon-name-part-type="species" reg="conclusus">conclusus</tp:taxon-name-part></tp:taxon-name></italic> sp. nov. in the following characters relating to the numeration in the above diagnosis: (1) Heavy fuscous markings present on the tergites, carapace, and the ventral surface of the metasoma, especially on segments II–IV. (3) Macrosetae on the ventral submedian carinae of metasomal segments I–IV follow the pattern 2,2–3,3,3 (rarely 2,2,2,3). (5) The number of primary denticles on the fixed finger, excluding the proximal row, 35–46 (37–52 according to <xref ref-type="bibr" rid="B12">Haradon 1985</xref>). (8) Chelal dorsal median carina continues to be weakly crenulate and irregular on its distal half and ends near the <italic>db</italic> trichobothria without curving. (9) A single prolateral ventral macroseta is typically present on the proximal half of the movable finger of the chela. Of these characters, (3), (5) and (9) may overlap with <italic><tp:taxon-name><tp:taxon-name-part taxon-name-part-type="genus" reg="Paruroctonus">P.</tp:taxon-name-part><tp:taxon-name-part taxon-name-part-type="species" reg="conclusus">conclusus</tp:taxon-name-part></tp:taxon-name></italic> sp. nov., however, overlap is rare and ambiguity in all 3 characters is highly unlikely.</p><p><italic><tp:taxon-name><tp:taxon-name-part taxon-name-part-type="genus" reg="Paruroctonus">P.</tp:taxon-name-part><tp:taxon-name-part taxon-name-part-type="species" reg="silvestrii">silvestrii</tp:taxon-name-part></tp:taxon-name></italic> differs from <italic><tp:taxon-name><tp:taxon-name-part taxon-name-part-type="genus" reg="Paruroctonus">P.</tp:taxon-name-part><tp:taxon-name-part taxon-name-part-type="species" reg="conclusus">conclusus</tp:taxon-name-part></tp:taxon-name></italic> sp. nov. in the following characters relating to the numeration in the above diagnosis: (1) Heavy fuscous markings present on the tergites, carapace, pedipalps, and the ventral surface of the metasoma. (2) Chelal fingers not scalloped (straight), leaving no proximal gap when closed. (3) Macrosetae on the ventral submedian carinae of metasomal segments I–IV follow the pattern 2–3,3,3–4,3–4. (4) Presence of 2–4 retrolateral median macrosetae on the pedipalp patella. (5) Primary denticles 41–52 on the fixed finger and 54–68 on the movable finger. (6) <tp:taxon-name><tp:taxon-name-part taxon-name-part-type="genus" reg="Chela">Chela</tp:taxon-name-part></tp:taxon-name> length/manus width ratio 2.59–2.70 in males, 2.75–3.06 in females. (8) Chelal dorsal median carina weakly crenulate to smooth and weak on its distal half and ends near the db trichobothria without curving. (9) Two prolateral ventral macrosetae present on the movable finger of the chela.</p><p><italic><tp:taxon-name><tp:taxon-name-part taxon-name-part-type="genus" reg="Paruroctonus">P.</tp:taxon-name-part><tp:taxon-name-part taxon-name-part-type="species" reg="soda">soda</tp:taxon-name-part></tp:taxon-name></italic> sp. nov. differs from <italic><tp:taxon-name><tp:taxon-name-part taxon-name-part-type="genus" reg="Paruroctonus">P.</tp:taxon-name-part><tp:taxon-name-part taxon-name-part-type="species" reg="conclusus">conclusus</tp:taxon-name-part></tp:taxon-name></italic> sp. nov. in the following characters relating to the numeration in the above diagnosis: (1) Significant fuscous markings present on the carapace and tergites. (3) Macrosetae on the ventral submedian carinae of metasomal segments I–IV follow the pattern 1–2,2,2,2. (4) No large retromedian macrosetae present on the pedipalp patella.</p></tp:treatment-sec><tp:treatment-sec sec-type="description" id="SECID0EBQAI"><title>Description of male holotype.</title><p><bold><italic>Coloration</italic> (Figs <xref ref-type="fig" rid="F15">15</xref>–<xref ref-type="fig" rid="F17">17</xref>).</bold> Carapace pale yellow anteriorly to tan posteriorly. Very faint fuscous markings restricted to the posterior extent of the interocular triangle. Tergites mostly brown with lighter, yellowish posterior and lateral margins. Fuscosity on the tergites extremely indistinct, almost absent. Legs whitish to pale cream. Pedipalps light tan with darker carinae and orangish fingers. Metasoma tan, with slightly darker carinae. Telson pale yellow, base of aculeus dark reddish-brown, and aculeus black. Sternites dark brown with brown spiracles. Pectines, sternum, and genital operculum tan to pale yellow.</p><fig id="F17" position="float" orientation="portrait"><object-id xmlns:xlink="http://www.w3.org/1999/xlink" content-type="doi" xlink:type="simple">10.3897/zookeys.1117.76872.figure17</object-id><object-id xmlns:xlink="http://www.w3.org/1999/xlink" content-type="arpha" xlink:type="simple">13B9D947-907C-5D9F-838F-4591D6A3EE43</object-id><label>Figure 17.</label><caption><p>Ventral habitus of <italic><tp:taxon-name><tp:taxon-name-part taxon-name-part-type="genus" reg="Paruroctonus">Paruroctonus</tp:taxon-name-part><tp:taxon-name-part taxon-name-part-type="species" reg="conclusus">conclusus</tp:taxon-name-part></tp:taxon-name></italic> sp. nov. holotype male (left) and paratype female (right). Scale bars: 10 mm, silhouettes to scale.</p></caption><graphic xmlns:xlink="http://www.w3.org/1999/xlink" xlink:href="zookeys-1117-139_article-76872__-g017.jpg" position="float" orientation="portrait" xlink:type="simple" id="oo_717540.jpg"><uri content-type="original_file" xlink:type="simple">https://binary.pensoft.net/fig/717540</uri></graphic></fig><p><bold><italic>Carapace</italic> (Figs <xref ref-type="fig" rid="F18">18</xref>, <xref ref-type="fig" rid="F19">19</xref>).</bold> Anterior margin roughly straight to very slightly concave with three pairs of distinct macrosetae. Large granules present sparsely and irregularly; very fine and evenly spaced granules present between the large granules. The largest granules are clustered in the posterior median portion of the carapace, and large granules decrease in size anteriorly and laterally. Posterior, lateral, and anterior margins finely crenulate. Posterior median sulcus narrow and moderately deep, with some posterior granulation. Anterior median and median ocular sulci shallow, free of large granules. Lateral ocular and posterior lateral sulci broad and shallow, free of large granules. Central lateral sulcus broad and shallow, with sparse granules. Interocular region of the carapace smooth with sparse granules anteriorly. Median ocelli separated by a distance greater than the width of one ocellus. 2/3 lateral ocelli present on each side. Single pairs of macrosetae present posterior to the median ocelli, situated between the lateral ocelli and the margin of the carapace, and roughly halfway between the posterior median sulcus and the posterior margin of the carapace, in line with the posterior edge of the ocular tubercle.</p><fig id="F18" position="float" orientation="portrait"><object-id xmlns:xlink="http://www.w3.org/1999/xlink" content-type="doi" xlink:type="simple">10.3897/zookeys.1117.76872.figure18</object-id><object-id xmlns:xlink="http://www.w3.org/1999/xlink" content-type="arpha" xlink:type="simple">8D68EC7D-8F69-5F77-AAA8-B0DC52E1FCCA</object-id><label>Figure 18.</label><caption><p>Dorsal trunk of <italic><tp:taxon-name><tp:taxon-name-part taxon-name-part-type="genus" reg="Paruroctonus">Paruroctonus</tp:taxon-name-part><tp:taxon-name-part taxon-name-part-type="species" reg="conclusus">conclusus</tp:taxon-name-part></tp:taxon-name></italic> sp. nov. holotype male (above), paratype female (below). Scale bars: 5 mm.</p></caption><graphic xmlns:xlink="http://www.w3.org/1999/xlink" xlink:href="zookeys-1117-139_article-76872__-g018.jpg" position="float" orientation="portrait" xlink:type="simple" id="oo_717541.jpg"><uri content-type="original_file" xlink:type="simple">https://binary.pensoft.net/fig/717541</uri></graphic></fig><fig id="F19" position="float" orientation="portrait"><object-id xmlns:xlink="http://www.w3.org/1999/xlink" content-type="doi" xlink:type="simple">10.3897/zookeys.1117.76872.figure19</object-id><object-id xmlns:xlink="http://www.w3.org/1999/xlink" content-type="arpha" xlink:type="simple">20058914-CC26-5616-94BF-33BBDE153D62</object-id><label>Figure 19.</label><caption><p>Carapace and sternopectinal region of <italic><tp:taxon-name><tp:taxon-name-part taxon-name-part-type="genus" reg="Paruroctonus">Paruroctonus</tp:taxon-name-part><tp:taxon-name-part taxon-name-part-type="species" reg="conclusus">conclusus</tp:taxon-name-part></tp:taxon-name></italic> sp. nov. holotype male (left) and paratype female (right). Shown under ultraviolet illumination. Scale bars: 5 mm.</p></caption><graphic xmlns:xlink="http://www.w3.org/1999/xlink" xlink:href="zookeys-1117-139_article-76872__-g019.jpg" position="float" orientation="portrait" xlink:type="simple" id="oo_717542.jpg"><uri content-type="original_file" xlink:type="simple">https://binary.pensoft.net/fig/717542</uri></graphic></fig><p><bold><italic>Mesosoma</italic> (Figs <xref ref-type="fig" rid="F16">16</xref>–<xref ref-type="fig" rid="F18">18</xref>).</bold> Tergites I–VI smooth to very finely granular, except on the posterior-lateral half of each side, which is smooth (tergite I) to granular (tergite VI), and the posterior margin, which is ranges from smooth (tergite I) to weakly and finely granular (tergite VI). Median longitudinal carina weak, smooth on I and weakly irregularly crenulate to irregularly crenulate on II–VI. Submedian longitudinal sulci indistinct. One pair of small posterior sub-median setae on tergites I–V, vestigial on VI. Tergite VII essentially smooth anteriorly and posteriorly, lateral-median areas sparsely granular. Lateral marginal carina finely crenulate; dorsolateral and dorsal sub-median carinae strongly crenulate. Median longitudinal carina weakly crenulate. Sternites III–VI sparsely setose and smooth. Sternite VII smooth anteriorly and finely granular laterally, with ventral submedian carinae indistinct and very weakly crenulate and lateral marginal carinae finely crenulate.</p><p><bold><italic>Genital operculum</italic> (Fig. <xref ref-type="fig" rid="F19">19</xref>).</bold> Sclerites roughly triangular with rounded corners, ca. as wide as long. Overlapping medially and separated slightly only at the posterior edge, with protruding genital papillae. Several macrosetae present on each sclerite.</p><p><bold><italic>Sternum</italic> (Fig. <xref ref-type="fig" rid="F19">19</xref>).</bold> Type 2 with posterior emargination absent, apex deep, slightly wider than long, smooth except very finely granular along the slopes of the apex. Three pairs of macrosetae.</p><p><bold><italic>Pectines</italic> (Fig. <xref ref-type="fig" rid="F19">19</xref>).</bold> Long, thin, and densely hirsute, with 25/26 tightly packed teeth on each side. Middle lamellae roughly circular distally, highly irregular in size and shape proximally; roughly 21/22 distinct and separated sclerotized sections are visible under ultraviolet illumination.</p><p><bold><italic>Legs</italic>. <italic>Carinae</italic>.</bold> Retroventral carina on leg I femur finely crenulate and nonlinear; linear on subsequent legs. Superior carina on leg I femur weakly and finely crenulate, decreasingly distinct on subsequent legs. Proventral carina sparsely, finely, and weakly crenulate on leg I patella, decreasingly distinct on subsequent legs and nearly absent by leg IV. Intercarinal spaces on legs smooth with occasional sparse, fine granules on the femur.</p><p><bold><italic><tp:taxon-name><tp:taxon-name-part taxon-name-part-type="genus" reg="Telotarsi">Telotarsi</tp:taxon-name-part></tp:taxon-name></italic>.</bold> Telotarsal retroinferior terminal macrosetae on legs I–IV 1/1, 1/2, 2/2, 2/2; other telotarsal retroinferior macrosetae on the distal half of telotarsi I–IV 1/1, 1/1, 2/2, 2/2. Two telotarsal retromedial macrosetae on each leg, with one always at the retromedial terminal position. Two large telotarsal retrosuperior macrosetae on each leg with consistent positions. Single proinferior terminal macroseta on each leg except two on dextral leg II. Single proinferior distal macroseta on each leg, single other proinferior macroseta on legs II–IV. Two telotarsal promedial macrosetae on legs I–II at terminal and distal positions; one on legs III–IV in terminal position. Two large telotarsal prosuperior macrosetae on each leg in terminal and medial positions. Telotarsal superior macrosetae on legs I–IV 1/1, 1/1, 1/0, 0/0. Single telotarsal superioterminal macroseta present on all legs.</p><p><bold><italic><tp:taxon-name><tp:taxon-name-part taxon-name-part-type="genus" reg="Basitarsi">Basitarsi</tp:taxon-name-part></tp:taxon-name></italic>.</bold> Three basitarsal spine rows present on legs I and II; proventral and retroventral spine rows equally dense and retrosuperior spine row less dense. The retroventral spine row extends ca. three-fourths the entire length of the segment, the proventral spine row extends through ca. half the segment, and the retrosuperior spine row extends irregularly through around half. On leg III, the proventral spine row is absent and the retrosuperior and retroventral spine rows are heavily reduced in density. On leg IV, both the proventral and retroventral spine rows are absent and the retrosuperior spine row is heavily reduced in density, nearly absent. Basitarsal retroventral macrosetae on legs I–IV follow the pattern 2/3, 4/5, 6/6, 4/4 (excluding the distal retroventral spinoid macroseta at the terminus of the retroventral spine row), with variably sized setae. Spinoid basitarsal proventral macrosetal pattern on legs I–IV is 2/2, 2/2, 2/2, 3/3; an additional thinner terminal ventral macroseta is present on legs II–IV. Superior basitarsal macrosetae on legs I–IV consist of two spinoid macrosetae at the distal and mid retrosuperior positions; two macrosetae at the distal and mid prosuperior positions, except leg IV which has only the distal prolateral macroseta; one macroseta at the distal superiomedian position adjacent to the distal retrosuperior macroseta on legs I–III; and large superiomedian macrosetae following the pattern 5/5, 5/5, 5/5, 4/5. Prolateral macrosetae on legs I–IV, excluding one on the margin, follow the pattern 3/3, 3/3, 3/3, 2/2.</p><p><bold><italic>Pedipalps</italic> (Figs <xref ref-type="fig" rid="F20">20</xref>–<xref ref-type="fig" rid="F22">22</xref>). <italic>Femur</italic>.</bold> Dorsal prolateral carina crenulate with two macrosetae on the proximal half; dorsal retrolateral carina also crenulate with two macrosetae on the proximal three-fourths. Dorsal surface sparsely granular. Retrolateral dorsosubmedian carina weakly crenulate with 3/4 median macrosetae and an additional one on the distal margin; retrolateral surface otherwise smooth aside from a few proximal granules. One additional large macroseta in a distal inframedian position on the retrolateral surface. Three small ventral retrolateral macrosetae present. Ventral retrosubmedian carinae vestigial, irregularly granular with granules decreasing in size distally. Ventral prolateral carina irregularly crenulate. Prolateral surface irregularly granular with three prolateral ventral macrosetae on the proximal two-thirds including one on the proximal marginal carina, one prolateral ventrosubmedian macroseta near the midpoint, and a pair of macrosetae on the distal margin.</p><fig id="F20" position="float" orientation="portrait"><object-id xmlns:xlink="http://www.w3.org/1999/xlink" content-type="doi" xlink:type="simple">10.3897/zookeys.1117.76872.figure20</object-id><object-id xmlns:xlink="http://www.w3.org/1999/xlink" content-type="arpha" xlink:type="simple">3B34C338-4230-580D-915E-D02F510061EE</object-id><label>Figure 20.</label><caption><p>Pedipalp of <italic><tp:taxon-name><tp:taxon-name-part taxon-name-part-type="genus" reg="Paruroctonus">Paruroctonus</tp:taxon-name-part><tp:taxon-name-part taxon-name-part-type="species" reg="conclusus">conclusus</tp:taxon-name-part></tp:taxon-name></italic> sp. nov., holotype male (above) and female (below). Trichobothria db and dsb (diagnosis character 8) indicated with closed circles. Carinae abbreviations: retrolateral median (rm), dorsal retrolateral (drl), dorsal median (dm), dorsal prolateral (dpl), ventral retrolateral (vrl), ventral prosubmedian (vps), prolateral ventral (plv), prolateral median (plm). Scale bars: 10 mm.</p></caption><graphic xmlns:xlink="http://www.w3.org/1999/xlink" xlink:href="zookeys-1117-139_article-76872__-g020.jpg" position="float" orientation="portrait" xlink:type="simple" id="oo_717543.jpg"><uri content-type="original_file" xlink:type="simple">https://binary.pensoft.net/fig/717543</uri></graphic></fig><fig id="F21" position="float" orientation="portrait"><object-id xmlns:xlink="http://www.w3.org/1999/xlink" content-type="doi" xlink:type="simple">10.3897/zookeys.1117.76872.figure21</object-id><object-id xmlns:xlink="http://www.w3.org/1999/xlink" content-type="arpha" xlink:type="simple">5676AC39-520A-5895-8F40-9743FBBC9491</object-id><label>Figure 21.</label><caption><p>Illustrations of pedipalp chelae of <italic><tp:taxon-name><tp:taxon-name-part taxon-name-part-type="genus" reg="Paruroctonus">Paruroctonus</tp:taxon-name-part><tp:taxon-name-part taxon-name-part-type="species" reg="conclusus">conclusus</tp:taxon-name-part></tp:taxon-name></italic> sp. nov. <bold>A–D</bold> holotype male <bold>E–H</bold> paratype female <bold>A, E</bold> retrolateral <bold>B, F</bold> prolateral <bold>C, G</bold> dorsal <bold>D, H</bold> ventral. Trichobothria indicated with open circles. Scale bars: 5 mm.</p></caption><graphic xmlns:xlink="http://www.w3.org/1999/xlink" xlink:href="zookeys-1117-139_article-76872__-g021.jpg" position="float" orientation="portrait" xlink:type="simple" id="oo_717544.jpg"><uri content-type="original_file" xlink:type="simple">https://binary.pensoft.net/fig/717544</uri></graphic></fig><fig id="F22" position="float" orientation="portrait"><object-id xmlns:xlink="http://www.w3.org/1999/xlink" content-type="doi" xlink:type="simple">10.3897/zookeys.1117.76872.figure22</object-id><object-id xmlns:xlink="http://www.w3.org/1999/xlink" content-type="arpha" xlink:type="simple">F374DD82-B2C5-5B4E-B058-0F328C162CEA</object-id><label>Figure 22.</label><caption><p>Illustrations of pedipalp patella and femur of <italic><tp:taxon-name><tp:taxon-name-part taxon-name-part-type="genus" reg="Paruroctonus">Paruroctonus</tp:taxon-name-part><tp:taxon-name-part taxon-name-part-type="species" reg="conclusus">conclusus</tp:taxon-name-part></tp:taxon-name></italic> sp. nov. Holotype male, dorsal patella <bold>A</bold> retrolateral patella <bold>B</bold> ventral patella <bold>C</bold> dorsal femur <bold>D</bold> Trichobothria indicated with open circles. Scale bars: 2 mm.</p></caption><graphic xmlns:xlink="http://www.w3.org/1999/xlink" xlink:href="zookeys-1117-139_article-76872__-g022.jpg" position="float" orientation="portrait" xlink:type="simple" id="oo_717545.jpg"><uri content-type="original_file" xlink:type="simple">https://binary.pensoft.net/fig/717545</uri></graphic></fig><p><bold><italic><tp:taxon-name><tp:taxon-name-part taxon-name-part-type="genus" reg="Patella">Patella</tp:taxon-name-part></tp:taxon-name></italic>.</bold> Dorsal retrolateral carina weakly crenulate with a proximal macroseta; dorsal prolateral carina crenulate, also with a proximal macroseta. Dorsal surface smooth. Retrolateral median carinae indistinct and very weakly crenulate, retrolateral surface otherwise smooth. A single median and two distal macrosetae are present on the retrolateral surface. Ventral retrosubmedian carina weakly crenulate with a distal macroseta; ventral prolateral carina crenulate, also with a distal macroseta. A proximal macroseta is present at the junction of the ventral retrosubmedian carina and the finely crenulate ventral median carina. Ventral surface smooth. Prolateral median carina indistinct, represented by a few large granules. Prolateral surface otherwise smooth. Prolateral surface with large proximal supramedian, proximal inframedian, distal inframedian, and distal supramedian macrosetae.</p><p><bold><italic><tp:taxon-name><tp:taxon-name-part taxon-name-part-type="genus" reg="Chela">Chela</tp:taxon-name-part></tp:taxon-name></italic>.</bold> Dorsal prolateral carina indistinct, non-linear, and crenulate on the manus with a medial macroseta. Dorsal median carina weakly crenulate proximally and smooth distally, curving prolaterally between the <italic>db</italic> and <italic>dsb</italic> trichobothria and terminating at the dorsal prolateral carina. A single macroseta is present at the proximal terminus of the dorsal median carina. Dorsal retrosubmedian carina vestigial, consisting of only a few weak granules, and extending through less than the proximal fifth of the manus. Dorsal retrosubmedian accessory carina also vestigial, extending through less than the proximal tenth of the manus, with a proximal macroseta. Dorsal retrolateral carina very weakly crenulate proximally and smooth distally with a medial and distal macroseta on the manus. Retrolateral median carina very weakly granular and unpigmented, with a single medial macroseta. Ventral retrolateral carina irregular and weakly crenulate, with 1/0 proximal and three non-linear medial macrosetae. Intercarinal spaces on the dorsal and retrolateral surfaces smooth aside from occasional sparse granules. Ventral prosubmedian carina irregular and weakly crenulate, with a one proximal and one medial macroseta. Ventral surface mostly smooth with some distal granulation. Prolateral ventral carina crenulate to weakly crenulate with a proximal and distal macroseta. Prolateral median carina crenulate to weakly crenulate with a proximal and medial macroseta. Two further small carinae are present near the base of the fixed finger, both of which are evenly and finely crenulate. Prolateral surface of the manus otherwise mostly smooth with some weak and irregular granulation in the distal half. The fingers are heavily scalloped, leaving a large proximal gap when closed. The chela is uniformly finely granular at the base of this gap. Retrolaterally and prolaterally, the fingers are smooth except some fine proximal granulation. 18/21 small macrosetae and numerous microsetae are present on the ventral surface of the movable finger. No prolateral ventrolateral macrosetae are present on the movable finger. The movable finger has one proximal and one medial prolateral median macroseta and one proximal retrolateral median macroseta. No proximal prolateral ventral macroseta is present on the movable finger. The fixed finger has one prolateral medial macroseta and one proximal prolateral dorsolateral macroseta. The fixed finger has one retrolateral medial and one distal dorsal retrolateral macroseta. Both the fixed and movable fingers have five retrolateral enlarged denticles dividing the primary denticles into six sub-rows, with an additional retrolateral enlarged denticle at the distal extent of the movable finger, alongside the distal hook. On the fixed finger, rows I–VI contain 5/3, 6/4, 6/7, 7/8, 10/10, 10/11 primary denticles with a total row I–V count of 34/33. On the movable finger, rows I–VI contain 6/5, 7/8, 10/9, 10/10, 11/13, 8/8 primary denticles with a total row I–V count of 44/45. Each retrolateral enlarged denticle as well as the distal finger-tip hook is accompanied by a single prolateral supernumerary denticle, for a total of six on the fixed finger and seven on the movable finger. There is a single macroseta posterior to each supernumerary denticle with the exception of the two most distal ones on each finger. Two further macrosetae are present near the proximal to the most proximal primary denticle on the fixed finger.</p><p><bold><italic>Metasoma</italic> (Fig. <xref ref-type="fig" rid="F23">23</xref>).</bold> Dorsal surface I–V smooth. Dorsolateral carinae on segments I–IV strongly crenulate to serrate, weakly crenulate on V. Lateral supramedian surface essentially smooth with a few scattered granules. Lateral supramedian carinae I–IV strongly crenulate to serrate. Lateral surface smooth. Lateral inframedian carinae crenulate on I–III, extending through only the posterior fifth of segments II–III. Lateral median carinae indistinct and weakly crenulate on V, extending ca. a third of the way up the segment. Ventrolateral carinae I–IV smooth, becoming weakly crenulate on the posterior fifth of segment III and the posterior half of segment IV. Ventrolateral carinae on segment V strongly crenulate to serrate. Ventral surface of segment I–IV smooth; ventral surface sparsely granular on segment V. Ventral sub-median carinae on I–IV smooth and unpigmented, indistinct on I. Ventromedian carinae on segment V are crenulate and irregular. Dorsolateral macrosetae I–IV follow the pattern 0,1,1,2. Four dorsolateral macrosetae on V. Lateral supramedian macrosetae I–IV follow the pattern 0,1,1,2. Two Lateral median macroseta on V. Lateral inframedian macrosetae I–III follow the pattern 1,0,0. Ventrolateral macrosetae I–V, excluding any on the posterior margin of the segment, follow the pattern 2,3,3,3. Six ventrolateral macrosetae on V excluding any on the posterior margin. Ventral submedian macrosetae I–IV, excluding those on the posterior margin of the segment, follow the pattern 2,2,2,3. Four pairs of macrosetae are present between the ventromedian and ventrolateral carinae on segment V. Two pairs of macrosetae on the ventral posterior margin of metasomal segments IV and V; a single pair of macrosetae on the ventral posterior margins of other metasomal segments.</p><fig id="F23" position="float" orientation="portrait"><object-id xmlns:xlink="http://www.w3.org/1999/xlink" content-type="doi" xlink:type="simple">10.3897/zookeys.1117.76872.figure23</object-id><object-id xmlns:xlink="http://www.w3.org/1999/xlink" content-type="arpha" xlink:type="simple">625BD669-FFFF-5C8C-8DD4-08E2B39220DB</object-id><label>Figure 23.</label><caption><p>Metasoma of <italic><tp:taxon-name><tp:taxon-name-part taxon-name-part-type="genus" reg="Paruroctonus">Paruroctonus</tp:taxon-name-part><tp:taxon-name-part taxon-name-part-type="species" reg="conclusus">conclusus</tp:taxon-name-part></tp:taxon-name></italic> sp. nov. male holotype (above) and female (below); ventral, lateral, and dorsal aspects (top to bottom). Ventral sub-median and lateral submedian macrosetae on segments I–IV indicated with black circles (diagnosis character 3). Carinae abbreviations: Dorsolateral (dl), lateral median (lm), lateral supramedian (lsm), lateral inframedian (lim), ventrolateral (vm), ventral submedian (vs), and ventromedian (vm). Scale bars: 10 mm.</p></caption><graphic xmlns:xlink="http://www.w3.org/1999/xlink" xlink:href="zookeys-1117-139_article-76872__-g023.jpg" position="float" orientation="portrait" xlink:type="simple" id="oo_717546.jpg"><uri content-type="original_file" xlink:type="simple">https://binary.pensoft.net/fig/717546</uri></graphic></fig><p><bold><italic>Telson</italic> (Fig. <xref ref-type="fig" rid="F23">23</xref>).</bold> Very weakly granular on the ventral anterior portion, otherwise smooth. Sparsely setose ventrally and laterally.</p><p><bold><italic>Hemispermatophore</italic> (Fig. <xref ref-type="fig" rid="F24">24</xref>).</bold> Hemispermatophore decreasing in width from pedicel to stalk, three-fold bauplan (<xref ref-type="bibr" rid="B16">Monod et al. 2017</xref>). Stalk wide, relatively straight, and dorso-ventrally flattened. Distal carina and lamellar hook sclerotized, lamellar hook prominent and weakly bifurcate at terminus. Mating plug weakly sclerotized, moderate in size with a single lobed base and long stem terminating in a prominent barb.</p><fig id="F24" position="float" orientation="portrait"><object-id xmlns:xlink="http://www.w3.org/1999/xlink" content-type="doi" xlink:type="simple">10.3897/zookeys.1117.76872.figure24</object-id><object-id xmlns:xlink="http://www.w3.org/1999/xlink" content-type="arpha" xlink:type="simple">AA458417-D6C1-56E9-9A2C-C716B2B08317</object-id><label>Figure 24.</label><caption><p>Right hemispermatophore of <italic><tp:taxon-name><tp:taxon-name-part taxon-name-part-type="genus" reg="Paruroctonus">Paruroctonus</tp:taxon-name-part><tp:taxon-name-part taxon-name-part-type="species" reg="conclusus">conclusus</tp:taxon-name-part></tp:taxon-name></italic> sp. nov.: anterior aspect (left) and posterior aspect (right). Scale bar: 5 mm.</p></caption><graphic xmlns:xlink="http://www.w3.org/1999/xlink" xlink:href="zookeys-1117-139_article-76872__-g024.jpg" position="float" orientation="portrait" xlink:type="simple" id="oo_717547.jpg"><uri content-type="original_file" xlink:type="simple">https://binary.pensoft.net/fig/717547</uri></graphic></fig><p><bold>Female.</bold> Larger carapace in comparison to the male. Carapace smoother, with essentially smooth interocular triangle and very weak granulation in the posterior-lateral areas. Tergites also smooth, with granulation largely restricted to the posterior and lateral margins and lateral fifth or less on each side. <tp:taxon-name><tp:taxon-name-part taxon-name-part-type="genus" reg="Chela">Chela</tp:taxon-name-part></tp:taxon-name> less incrassate, with fingers not scalloped, leaving a negligible gap when closed. Most proximal row on the chelal fixed finger with 16–19 primary denticles; most proximal row on the chelal movable finger with 8–10 primary denticles. Metasoma more robust than in males. Pectines smaller overall with fewer teeth, 16–19; middle lamellae slightly more regular than in males; 13–15 separated and sclerotized sections visible under ultraviolet illumination. Genital operculum sclerites do not overlap, and are slightly separated through their entire length.</p><p><bold>Variation. <italic>Coloration</italic> (Figs <xref ref-type="fig" rid="F15">15</xref>–<xref ref-type="fig" rid="F17">17</xref>).</bold> Coloration largely constant, with pale yellow-brown carapace, pedipalps, and metasoma; lighter legs; and a darker mesosoma. Fuscousity very faint, restricted to the edges of the interocular triangle, the extreme posterior-lateral corners of the carapace, and the anterior portion of the tergites.</p><p><bold><italic>Carapace</italic> (Figs <xref ref-type="fig" rid="F18">18</xref>, <xref ref-type="fig" rid="F19">19</xref>).</bold> Density and distribution of granulation variable. Highest density of large granulation is found in the posterior median section. Posterior-lateral margins with moderate to very weak granulation; interocular triangle with weak to essentially absent granulation. Lateral eyes typically three on each side.</p><p><bold><italic>Mesosoma</italic> (Figs <xref ref-type="fig" rid="F16">16</xref>–<xref ref-type="fig" rid="F18">18</xref>).</bold> Tergites with variable amounts of granulation. Margins granular to weakly granular, posterior and lateral portions granular to smooth. Small posterior submedian setae sometimes absent on VI.</p><p><bold><italic>Pectines</italic> (Fig. <xref ref-type="fig" rid="F19">19</xref>).</bold> Males with 23–26 teeth. Roughly 18/23 distinct and separated sclerotized middle lamellae are visible under ultraviolet illumination</p><p><bold><italic>Legs</italic>.</bold> Telotarsal setation somewhat variable. Retroinferior terminal and other retroinferior macrosetae on the distal half of telotarsi I–IV both within the ranges 1,1–2,2,2. Typically two retrosuperior and two retromedial macrosetae, with an additional large macroseta rarely present on legs III–IV. One or multiple extra small retrosuperior or retromedian macrosetae occasionally present on any leg. Telotarsal proinferior and prosuperior macrosetae consistent with occasional asymmetric additions or deletions. Promedian macrosetae on legs I–IV within the ranges 2–3,2,1–2,1–2. Superior median macroseta on legs I–IV within the ranges 1,1,0–1,0–1, with variation in size. Basitarsal setation highly variable. Retroventral macrosetae on legs I–IV, excluding only the one on the distal margin, within the ranges 2–4,4–7,6–7,4–6. Proventral macrosetae on legs I–IV, excluding the thinner proventral terminal macroseta on legs II–IV, within the ranges 2,2–3,2–3,3. Spinoid retrosuperior macrosetae always present in the mid and distal positions. Prosuperior macrosetae typically present at the mid and distal positions on legs I–III and at the distal position on leg IV but one or both may be present, absent, or accompanied by an additional prosuperior macroseta on any leg. Distal superiomedian macroseta typically adjacent to the distal retrosuperior macroseta but variable in position and occasionally absent on any leg. Large retrosuperior setae excluding the aforementioned retrosuperior, prosuperior, and distal superiomedian seta typically consist of three distal and two proximal ones for a total of five on legs I–III and two or three distal and two proximal ones for a total of four or five on leg IV; however, an additional large macroseta may be present on legs I–III and additional small macrosetae may be present on all legs. Larger prolateral macrosetae on legs I–IV variable and non-linear, within the ranges 3,3–4,3–4,2–3; typically three on each.</p><p><bold><italic>Pedipalps</italic> (Figs <xref ref-type="fig" rid="F20">20</xref>–<xref ref-type="fig" rid="F22">22</xref>).</bold> Femur with 3–5 large retrolateral dorsosubmedian macrosetae and an occasionally present small distal dorsal retrolateral macroseta. Other macrosetae on the pedipalp femur and patella consistent apart from occasional asymmetrical deletions, which are most frequent on the patella retrolateral median macroseta. On the chela, most macrosetae consistent. An additional ventral retrolateral for a total of four and an additional retrolateral median macroseta for a total of two occasionally present. Asymmetrical deletions sometimes occur on most macrosetae on the manus. Fixed finger retrolateral median macroseta sometimes missing. Movable finger with 17–21 ventral macrosetae. Number of primary denticles in rows I–V on the fixed finger within the ranges 2–5, 4–7, 6–8, 7–10, 9–12. Number of primary denticle in row VI on the fixed finger of males 7–11. Number of primary denticles in rows I–VI on the movable finger within the ranges 5–8, 7–9, 8–10, 9–10, 11–16. Number of primary denticle in row VI on the movable finger of males 5–10. Total number of primary denticles on rows I–V on the fixed and movable fingers 31–36 and 42–51, respectively with no obvious sexual dimorphism.</p><p><bold><italic>Metasoma</italic> (Fig. <xref ref-type="fig" rid="F23">23</xref>).</bold> Dorsolateral macrosetae on I–IV, lateral superiomedian macrosetae on I–IV, lateral inframedian macrosetae on I–IV, ventral submedian macrosetae on I–IV, posterior marginal macrosetae on I–IV, and macrosetae on V consistent. Ventrolateral macrosetae on I–IV follow the pattern 2–3,2–3,3,3. Occasional asymmetrical macrosetal deletions on dorsal and lateral surfaces; frequent asymmetrical macrosetal deletions on ventral surface.</p></tp:treatment-sec><tp:treatment-sec sec-type="remarks" id="SECID0E46AI"><title>Remarks.</title><p>The most valuable taxonomic characters for <italic><tp:taxon-name><tp:taxon-name-part taxon-name-part-type="genus" reg="Paruroctonus">P.</tp:taxon-name-part><tp:taxon-name-part taxon-name-part-type="species" reg="conclusus">conclusus</tp:taxon-name-part></tp:taxon-name></italic> sp. nov. are:</p><list list-type="order"><list-item><p>The lack of fuscousity on the carapace and tergites is very consistent and is reliably different than in certain other 
                                <italic><tp:taxon-name><tp:taxon-name-part taxon-name-part-type="genus" reg="Paruroctonus">Paruroctonus</tp:taxon-name-part></tp:taxon-name></italic>.
                            </p></list-item><list-item><p>The macrosetal patterns on the pedipalps and metasoma are mostly consistent and provide an excellent diagnostic against many other 
                                <italic><tp:taxon-name><tp:taxon-name-part taxon-name-part-type="genus" reg="Paruroctonus">Paruroctonus</tp:taxon-name-part></tp:taxon-name></italic>.
                            </p></list-item></list><p>Other taxonomic characters which may be valuable in some cases, but are typically not useful, include:</p><list list-type="order"><list-item><p>The telotarsal macrosetae are somewhat variable and have different counts than certain other 
                                <italic><tp:taxon-name><tp:taxon-name-part taxon-name-part-type="genus" reg="Paruroctonus">Paruroctonus</tp:taxon-name-part></tp:taxon-name></italic>.
                            </p></list-item><list-item><p>The granulation on the carapace and tergites is fairly variable but is notably different from certain other 
                                <italic><tp:taxon-name><tp:taxon-name-part taxon-name-part-type="genus" reg="Paruroctonus">Paruroctonus</tp:taxon-name-part></tp:taxon-name></italic>. This character, however, can be difficult to quantify.
                            </p></list-item><list-item><p>The basitarsal macrosetae are generally extremely variable and are only helpful for differentiating 
                                <italic><tp:taxon-name><tp:taxon-name-part taxon-name-part-type="genus" reg="Paruroctonus">P.</tp:taxon-name-part><tp:taxon-name-part taxon-name-part-type="species" reg="conclusus">conclusus</tp:taxon-name-part></tp:taxon-name></italic> sp. nov. from certain psammophilous 
                                <italic><tp:taxon-name><tp:taxon-name-part taxon-name-part-type="genus" reg="Paruroctonus">Paruroctonus</tp:taxon-name-part></tp:taxon-name></italic>. The basitarsal spinoid distal and mid retrosuperior macrosetae are not variable but are still only helpful for differentiating 
                                <italic><tp:taxon-name><tp:taxon-name-part taxon-name-part-type="genus" reg="Paruroctonus">P.</tp:taxon-name-part><tp:taxon-name-part taxon-name-part-type="species" reg="conclusus">conclusus</tp:taxon-name-part></tp:taxon-name></italic> sp. nov. from these psammophiles.
                            </p></list-item><list-item><p>The granulation on the pedipalps, legs, and metasoma is somewhat variable and difficult to quantify. It is fairly similar to that of most other 
                                <italic><tp:taxon-name><tp:taxon-name-part taxon-name-part-type="genus" reg="Paruroctonus">Paruroctonus</tp:taxon-name-part></tp:taxon-name></italic> species, although in isolated examples may be used for diagnosis.
                            </p></list-item><list-item><p>The morphometric ratios of different aspects of the metasomal segments and chela are typically fairly consistent but overlap with those of many other 
                                <italic><tp:taxon-name><tp:taxon-name-part taxon-name-part-type="genus" reg="Paruroctonus">Paruroctonus</tp:taxon-name-part></tp:taxon-name></italic>.
                            </p></list-item><list-item><p>The pectinal tooth counts are somewhat variable and overlap with those of most other 
                                <italic><tp:taxon-name><tp:taxon-name-part taxon-name-part-type="genus" reg="Paruroctonus">Paruroctonus</tp:taxon-name-part></tp:taxon-name></italic>. Middle lamellae counts are also not taxonomically valuable, as they are typically ambiguous.
                            </p></list-item><list-item><p>The chelal primary denticle counts are somewhat variable and overlap with those of most other 
                                <italic><tp:taxon-name><tp:taxon-name-part taxon-name-part-type="genus" reg="Paruroctonus">Paruroctonus</tp:taxon-name-part></tp:taxon-name></italic>.
                            </p></list-item></list></tp:treatment-sec><tp:treatment-sec sec-type="habitat" id="SECID0E1DBI"><title>Habitat, distribution, and ecological notes.</title><p><italic><tp:taxon-name><tp:taxon-name-part taxon-name-part-type="genus" reg="Paruroctonus">Paruroctonus</tp:taxon-name-part><tp:taxon-name-part taxon-name-part-type="species" reg="conclusus">conclusus</tp:taxon-name-part></tp:taxon-name></italic> sp. nov. is known from only a single locality along the edge of Koehn Lake, which is located within Kern County, California (Fig. <xref ref-type="fig" rid="F25">25</xref>). Koehn lake is an ephemeral, alkaline desert lakebed at the center of the Fremont Valley in the northwestern Mojave Desert. This valley is bounded on the north by the El Paso mountains and on the south by the Rand mountains, resulting in it being an endorheic basin draining primarily into its lowest point, Koehn Lake, which lies at ca. 570 m a.s.l. (RWMG 2019).</p><fig id="F25" position="float" orientation="portrait"><object-id xmlns:xlink="http://www.w3.org/1999/xlink" content-type="doi" xlink:type="simple">10.3897/zookeys.1117.76872.figure25</object-id><object-id xmlns:xlink="http://www.w3.org/1999/xlink" content-type="arpha" xlink:type="simple">A23E9DC0-5BC4-57D0-A83E-70DDF645442E</object-id><label>Figure 25.</label><caption><p>Koehn Lake and the surrounding Fremont Valley. Above, satellite imagery of Koehn Lake with the type locality of <italic><tp:taxon-name><tp:taxon-name-part taxon-name-part-type="genus" reg="Paruroctonus">Paruroctonus</tp:taxon-name-part><tp:taxon-name-part taxon-name-part-type="species" reg="conclusus">conclusus</tp:taxon-name-part></tp:taxon-name></italic> sp. nov. indicated with a star, taken in September 2015. Below, a habitat overview looking north-northeast across Koehn Lake towards the El Paso mountains, taken in July 2021.</p></caption><graphic xmlns:xlink="http://www.w3.org/1999/xlink" xlink:href="zookeys-1117-139_article-76872__-g025.jpg" position="float" orientation="portrait" xlink:type="simple" id="oo_717548.jpg"><uri content-type="original_file" xlink:type="simple">https://binary.pensoft.net/fig/717548</uri></graphic></fig><p>Over the past million years, water levels in Mojave Desert lakes have varied significantly, with several periods of increased moisture where Koehn lake, with other lakes in the Mojave, expanded in size and filled with perennial water and other periods where these lakes shrunk and dried up (<xref ref-type="bibr" rid="B22">Stoffer 2004</xref>). Since the end of the most recent Pleistocene ice age, these lakes have generally decreased in size with some minor fluctuation (<xref ref-type="bibr" rid="B22">Stoffer 2004</xref>). Currently, playas throughout the Mojave Desert only occasionally hold water (<xref ref-type="bibr" rid="B5">Enzel et al. 1992</xref>). Marsh-specialist flora and fauna species distributions typically increase and decrease in area with the surface area of their associated lakes (<xref ref-type="bibr" rid="B22">Stoffer 2004</xref>), so we hypothesize that the distribution of <italic><tp:taxon-name><tp:taxon-name-part taxon-name-part-type="genus" reg="Paruroctonus">P.</tp:taxon-name-part><tp:taxon-name-part taxon-name-part-type="species" reg="conclusus">conclusus</tp:taxon-name-part></tp:taxon-name></italic> sp. nov. was historically more extensive than it is currently and that it has shrunk with a drying climate.</p><p>The Fremont Valley region is typical of the Mojave desert with characteristic low levels of precipitation concentrated in the winter months, around 15 cm annually, and high summer temperatures, typically in excess of 35 °C (RWMG 2019). This results in an overall arid desert climate with relatively more moisture concentrated at and around Koehn Lake.</p><p>The type locality of <italic><tp:taxon-name><tp:taxon-name-part taxon-name-part-type="genus" reg="Paruroctonus">Paruroctonus</tp:taxon-name-part><tp:taxon-name-part taxon-name-part-type="species" reg="conclusus">conclusus</tp:taxon-name-part></tp:taxon-name></italic> sp. nov. is on the southeast edge of this lakebed in an area of increased moisture (Fig. <xref ref-type="fig" rid="F25">25</xref>). <italic><tp:taxon-name><tp:taxon-name-part taxon-name-part-type="genus" reg="Paruroctonus">P.</tp:taxon-name-part><tp:taxon-name-part taxon-name-part-type="species" reg="conclusus">conclusus</tp:taxon-name-part></tp:taxon-name></italic> sp. nov. was found at the type locality on two moonless summer nights in 2021, with a moderate level of surface activity on July 3 and a low level of surface activity on August 2. Both dominant plant species found at the type locality, <italic><tp:taxon-name><tp:taxon-name-part taxon-name-part-type="genus" reg="Allenrolfea">Allenrolfea</tp:taxon-name-part><tp:taxon-name-part taxon-name-part-type="species" reg="occidentalis">occidentalis</tp:taxon-name-part></tp:taxon-name></italic> and <italic><tp:taxon-name><tp:taxon-name-part taxon-name-part-type="genus" reg="Suaeda">Suaeda</tp:taxon-name-part><tp:taxon-name-part taxon-name-part-type="species" reg="nigra">nigra</tp:taxon-name-part></tp:taxon-name></italic>, are alkali sink specialists (<xref ref-type="bibr" rid="B17">Munz and Keck 1949</xref>). Correspondingly, the soil at the type locality is mostly clay, although in a few spots, it is covered with a thin layer of sand. <italic><tp:taxon-name><tp:taxon-name-part taxon-name-part-type="genus" reg="Paruroctonus">P.</tp:taxon-name-part><tp:taxon-name-part taxon-name-part-type="species" reg="conclusus">conclusus</tp:taxon-name-part></tp:taxon-name></italic> sp. nov. does not appear to prefer either the open clay or the sand-covered clay over the other. Several <italic><tp:taxon-name><tp:taxon-name-part taxon-name-part-type="genus" reg="Paruroctonus">P.</tp:taxon-name-part><tp:taxon-name-part taxon-name-part-type="species" reg="conclusus">conclusus</tp:taxon-name-part></tp:taxon-name></italic> sp. nov. were seen partially or fully concealed within burrows or cracks in the clay soil, indicating that they are a largely fossorial species. We hypothesize that the increased moisture and softer clay-rich soil facilitate burrowing and are the primary factors restricting <italic><tp:taxon-name><tp:taxon-name-part taxon-name-part-type="genus" reg="Paruroctonus">P.</tp:taxon-name-part><tp:taxon-name-part taxon-name-part-type="species" reg="conclusus">conclusus</tp:taxon-name-part></tp:taxon-name></italic> sp. nov. to the lakeside alkali-sink habitat (Fig. <xref ref-type="fig" rid="F26">26</xref>).</p><fig id="F26" position="float" orientation="portrait"><object-id xmlns:xlink="http://www.w3.org/1999/xlink" content-type="doi" xlink:type="simple">10.3897/zookeys.1117.76872.figure26</object-id><object-id xmlns:xlink="http://www.w3.org/1999/xlink" content-type="arpha" xlink:type="simple">C6A67F67-877A-5B8B-A18E-A64381477BF2</object-id><label>Figure 26.</label><caption><p>Habitat of <italic><tp:taxon-name><tp:taxon-name-part taxon-name-part-type="genus" reg="Paruroctonus">Paruroctonus</tp:taxon-name-part><tp:taxon-name-part taxon-name-part-type="species" reg="conclusus">conclusus</tp:taxon-name-part></tp:taxon-name></italic> sp. nov. at the type locality, taken in July 2021.</p></caption><graphic xmlns:xlink="http://www.w3.org/1999/xlink" xlink:href="zookeys-1117-139_article-76872__-g026.jpg" position="float" orientation="portrait" xlink:type="simple" id="oo_717549.jpg"><uri content-type="original_file" xlink:type="simple">https://binary.pensoft.net/fig/717549</uri></graphic></fig><p><italic><tp:taxon-name><tp:taxon-name-part taxon-name-part-type="genus" reg="Paruroctonus">P.</tp:taxon-name-part><tp:taxon-name-part taxon-name-part-type="species" reg="conclusus">conclusus</tp:taxon-name-part></tp:taxon-name></italic> sp. nov. is sympatric with three other scorpion species: <italic><tp:taxon-name><tp:taxon-name-part taxon-name-part-type="genus" reg="Hadrurus">Hadrurus</tp:taxon-name-part><tp:taxon-name-part taxon-name-part-type="species" reg="arizonensis">arizonensis</tp:taxon-name-part></tp:taxon-name></italic> Ewing 1928, <italic><tp:taxon-name><tp:taxon-name-part taxon-name-part-type="genus" reg="Paravaejovis">Paravaejovis</tp:taxon-name-part><tp:taxon-name-part taxon-name-part-type="species" reg="confusus">confusus</tp:taxon-name-part></tp:taxon-name></italic> (Stahnke, 1940), and <italic><tp:taxon-name><tp:taxon-name-part taxon-name-part-type="genus" reg="Paruroctonus">Paruroctonus</tp:taxon-name-part><tp:taxon-name-part taxon-name-part-type="species" reg="becki">becki</tp:taxon-name-part></tp:taxon-name></italic>. The former two can be found throughout the desert flats habitat surrounding the alkali-sink area adjacent to the Koehn lakebed; however, <italic><tp:taxon-name><tp:taxon-name-part taxon-name-part-type="genus" reg="Paruroctonus">P.</tp:taxon-name-part><tp:taxon-name-part taxon-name-part-type="species" reg="becki">becki</tp:taxon-name-part></tp:taxon-name></italic> was only observed immediately adjacent to the lakebed, in sympatry with <italic><tp:taxon-name><tp:taxon-name-part taxon-name-part-type="genus" reg="Paruroctonus">P.</tp:taxon-name-part><tp:taxon-name-part taxon-name-part-type="species" reg="conclusus">conclusus</tp:taxon-name-part></tp:taxon-name></italic> sp. nov. We conducted significant additional sampling at three other localities around Koehn Lake: the southernmost point, the northernmost point, and the northwestern corner. Suitable habitat, which is dominated by <italic><tp:taxon-name><tp:taxon-name-part taxon-name-part-type="genus" reg="Allenrolfea">A.</tp:taxon-name-part><tp:taxon-name-part taxon-name-part-type="species" reg="occidentalis">occidentalis</tp:taxon-name-part></tp:taxon-name></italic> and <italic><tp:taxon-name><tp:taxon-name-part taxon-name-part-type="genus" reg="Suaeda">S.</tp:taxon-name-part><tp:taxon-name-part taxon-name-part-type="species" reg="nigra">nigra</tp:taxon-name-part></tp:taxon-name></italic>, was not found at the former two locations. The northwestern corner of the lakebed had a small area of seemingly suitable habitat, and while <italic><tp:taxon-name><tp:taxon-name-part taxon-name-part-type="genus" reg="Paruroctonus">P.</tp:taxon-name-part><tp:taxon-name-part taxon-name-part-type="species" reg="becki">becki</tp:taxon-name-part></tp:taxon-name></italic> was found to be surface-active in high density, no <italic><tp:taxon-name><tp:taxon-name-part taxon-name-part-type="genus" reg="Paruroctonus">P.</tp:taxon-name-part><tp:taxon-name-part taxon-name-part-type="species" reg="conclusus">conclusus</tp:taxon-name-part></tp:taxon-name></italic> sp. nov. were observed despite significant sampling effort. While more sampling is necessary to make a high-confidence determination of absence, we currently believe that it is unlikely <italic><tp:taxon-name><tp:taxon-name-part taxon-name-part-type="genus" reg="Paruroctonus">P.</tp:taxon-name-part><tp:taxon-name-part taxon-name-part-type="species" reg="conclusus">conclusus</tp:taxon-name-part></tp:taxon-name></italic> sp. nov. is found at the northwestern edge of Koehn Lake. Another locality where the habitat appears to be potentially suitable for <italic><tp:taxon-name><tp:taxon-name-part taxon-name-part-type="genus" reg="Paruroctonus">P.</tp:taxon-name-part><tp:taxon-name-part taxon-name-part-type="species" reg="conclusus">conclusus</tp:taxon-name-part></tp:taxon-name></italic> sp. nov. based on satellite imagery exists along the western edge of the lakebed; however, we were unable to sample it due to it being on privately-owned land.</p><fig id="F27" position="float" orientation="portrait"><object-id xmlns:xlink="http://www.w3.org/1999/xlink" content-type="doi" xlink:type="simple">10.3897/zookeys.1117.76872.figure27</object-id><object-id xmlns:xlink="http://www.w3.org/1999/xlink" content-type="arpha" xlink:type="simple">1D4AECA8-EE0A-502D-A0CD-A2D25F0CF459</object-id><label>Figure 27.</label><caption><p>Early instar juvenile (left) and late instar juvenile (right) <italic><tp:taxon-name><tp:taxon-name-part taxon-name-part-type="genus" reg="Paruroctonus">Paruroctonus</tp:taxon-name-part><tp:taxon-name-part taxon-name-part-type="species" reg="conclusus">conclusus</tp:taxon-name-part></tp:taxon-name></italic> sp. nov. Not to scale.</p></caption><graphic xmlns:xlink="http://www.w3.org/1999/xlink" xlink:href="zookeys-1117-139_article-76872__-g027.jpg" position="float" orientation="portrait" xlink:type="simple" id="oo_717550.jpg"><uri content-type="original_file" xlink:type="simple">https://binary.pensoft.net/fig/717550</uri></graphic></fig><p>Predation by <italic><tp:taxon-name><tp:taxon-name-part taxon-name-part-type="genus" reg="Paruroctonus">P.</tp:taxon-name-part><tp:taxon-name-part taxon-name-part-type="species" reg="conclusus">conclusus</tp:taxon-name-part></tp:taxon-name></italic> sp. nov. was recorded once, by an adult male on an adult <italic><tp:taxon-name><tp:taxon-name-part taxon-name-part-type="genus" reg="Paruroctonus">Paruroctonus</tp:taxon-name-part><tp:taxon-name-part taxon-name-part-type="species" reg="becki">becki</tp:taxon-name-part></tp:taxon-name></italic>. This indicates that these two species exist at least partially in microsympatry.</p></tp:treatment-sec><tp:treatment-sec sec-type="Conservation" id="SECID0EOPBI"><title>Conservation.</title><p><italic><tp:taxon-name><tp:taxon-name-part taxon-name-part-type="genus" reg="Paruroctonus">Paruroctonus</tp:taxon-name-part><tp:taxon-name-part taxon-name-part-type="species" reg="conclusus">conclusus</tp:taxon-name-part></tp:taxon-name></italic> sp. nov. has one of the smallest known distributions of any species of <italic><tp:taxon-name><tp:taxon-name-part taxon-name-part-type="genus" reg="Paruroctonus">Paruroctonus</tp:taxon-name-part></tp:taxon-name></italic>, existing in a stretch of suitable habitat only a couple kilometers in length and no more than a few hundred meters wide. This limited range makes it especially susceptible to extinction. Both primary threats to this scorpion are anthropogenic in origin or extent: destruction of habitat and alterations in climate. The Fremont Valley region of California was home to ca. 20,800 residents in 2020, a number that is projected to grow to 29,400 over the next 20 years (RWMG 2019). This will cause further degradation of the land, not only in the form of housing development but also due to water extraction, electricity production, and other economic activity. The small community of Cantil abuts Koehn Lake on its western shore and contains some agricultural activity. The formerly inhabited town of Saltdale is at the northern extent of Koehn Lake, from where it historically mined valuable salts from the lakebed. While the mine is currently not operational, the entirety of Koehn Lake remains open to the potential of mining (BLM 2005). Another major industry in the Fremont Valley is solar electricity production (RWMG 2019). Two operational farms, owned by Beacon Solar and Springbok, are located in close proximity to Koehn Lake (RWMG 2019). These factors significantly threaten the habitat of <italic><tp:taxon-name><tp:taxon-name-part taxon-name-part-type="genus" reg="Paruroctonus">Paruroctonus</tp:taxon-name-part><tp:taxon-name-part taxon-name-part-type="species" reg="conclusus">conclusus</tp:taxon-name-part></tp:taxon-name></italic> sp. nov., not only by direct habitat alteration but also by indirect downstream effects such as production of waste products, usage of groundwater, and possible alterations to the region’s hydrology. Agriculture and mining use large amounts of water, and solar farms can have large-scale destructive effects on desert ecosystems.</p><table-wrap id="T2" position="float" orientation="portrait"><label>Table 2.</label><caption><p>Table of measurements of 5 adult male and 2 adult female <italic><tp:taxon-name><tp:taxon-name-part taxon-name-part-type="genus" reg="Paruroctonus">Paruroctonus</tp:taxon-name-part><tp:taxon-name-part taxon-name-part-type="species" reg="conclusus">conclusus</tp:taxon-name-part></tp:taxon-name></italic> sp. nov., in mm.</p></caption><table id="TID0EVGBI" rules="all"><tbody><tr><th rowspan="1" colspan="1"/><th rowspan="1" colspan="1" style="color: #231f20">Holotype male</th><th rowspan="1" colspan="1" style="color: #231f20">Paratype male</th><th rowspan="1" colspan="1" style="color: #231f20">Paratype male</th><th rowspan="1" colspan="1" style="color: #231f20">Paratype male</th><th rowspan="1" colspan="1" style="color: #231f20">Paratype male</th><th rowspan="1" colspan="1" style="color: #231f20">Paratype female</th><th rowspan="1" colspan="1" style="color: #231f20">Paratype female</th></tr><tr><td rowspan="1" colspan="1" style="color: #231f20">CASENT #</td><td rowspan="1" colspan="1" style="color: #152959">
                      <ext-link xmlns:xlink="http://www.w3.org/1999/xlink" xlink:type="simple" ext-link-type="uri" xlink:href="http://www.antweb.org/specimen/CASENT9101936">9101936</ext-link>
                    </td><td rowspan="1" colspan="1" style="color: #152959">
                      <ext-link xmlns:xlink="http://www.w3.org/1999/xlink" xlink:type="simple" ext-link-type="uri" xlink:href="http://www.antweb.org/specimen/CASENT9101937">9101937</ext-link>
                    </td><td rowspan="1" colspan="1" style="color: #152959">
                      <ext-link xmlns:xlink="http://www.w3.org/1999/xlink" xlink:type="simple" ext-link-type="uri" xlink:href="http://www.antweb.org/specimen/CASENT9101937">9101937</ext-link>
                    </td><td rowspan="1" colspan="1" style="color: #152959">
                      <ext-link xmlns:xlink="http://www.w3.org/1999/xlink" xlink:type="simple" ext-link-type="uri" xlink:href="http://www.antweb.org/specimen/CASENT9101937">9101937</ext-link>
                    </td><td rowspan="1" colspan="1" style="color: #152959">
                      <ext-link xmlns:xlink="http://www.w3.org/1999/xlink" xlink:type="simple" ext-link-type="uri" xlink:href="http://www.antweb.org/specimen/CASENT9101937">9101937</ext-link>
                    </td><td rowspan="1" colspan="1" style="color: #152959">
                      <ext-link xmlns:xlink="http://www.w3.org/1999/xlink" xlink:type="simple" ext-link-type="uri" xlink:href="http://www.antweb.org/specimen/CASENT9101938">9101938</ext-link>
                    </td><td rowspan="1" colspan="1" style="color: #152959">
                      <ext-link xmlns:xlink="http://www.w3.org/1999/xlink" xlink:type="simple" ext-link-type="uri" xlink:href="http://www.antweb.org/specimen/CASENT9101937">9101937</ext-link>
                    </td></tr><tr><td rowspan="1" colspan="1" style="color: #231f20">Total L</td><td rowspan="1" colspan="1" style="color: #231f20">43.29</td><td rowspan="1" colspan="1" style="color: #231f20">38.11</td><td rowspan="1" colspan="1" style="color: #231f20">40.96</td><td rowspan="1" colspan="1" style="color: #231f20">36.87</td><td rowspan="1" colspan="1" style="color: #231f20">38.91</td><td rowspan="1" colspan="1" style="color: #231f20">41.09</td><td rowspan="1" colspan="1" style="color: #231f20">43.68</td></tr><tr><td rowspan="1" colspan="1" style="color: #231f20">Carapace L</td><td rowspan="1" colspan="1" style="color: #231f20">5.32</td><td rowspan="1" colspan="1" style="color: #231f20">4.56</td><td rowspan="1" colspan="1" style="color: #231f20">5.04</td><td rowspan="1" colspan="1" style="color: #231f20">4.35</td><td rowspan="1" colspan="1" style="color: #231f20">4.94</td><td rowspan="1" colspan="1" style="color: #231f20">5.82</td><td rowspan="1" colspan="1" style="color: #231f20">5.88</td></tr><tr><td rowspan="1" colspan="1" style="color: #231f20">Prosoma posterior W</td><td rowspan="1" colspan="1" style="color: #231f20">4.69</td><td rowspan="1" colspan="1" style="color: #231f20">4.12</td><td rowspan="1" colspan="1" style="color: #231f20">4.47</td><td rowspan="1" colspan="1" style="color: #231f20">4.10</td><td rowspan="1" colspan="1" style="color: #231f20">4.45</td><td rowspan="1" colspan="1" style="color: #231f20">5.52</td><td rowspan="1" colspan="1" style="color: #231f20">5.47</td></tr><tr><td rowspan="1" colspan="1" style="color: #231f20">Prosoma median W</td><td rowspan="1" colspan="1" style="color: #231f20">4.13</td><td rowspan="1" colspan="1" style="color: #231f20">3.28</td><td rowspan="1" colspan="1" style="color: #231f20">3.67</td><td rowspan="1" colspan="1" style="color: #231f20">3.23</td><td rowspan="1" colspan="1" style="color: #231f20">3.50</td><td rowspan="1" colspan="1" style="color: #231f20">4.20</td><td rowspan="1" colspan="1" style="color: #231f20">4.70</td></tr><tr><td rowspan="1" colspan="1" style="color: #231f20">Mesosoma L</td><td rowspan="1" colspan="1" style="color: #231f20">10.98</td><td rowspan="1" colspan="1" style="color: #231f20">8.65</td><td rowspan="1" colspan="1" style="color: #231f20">9.07</td><td rowspan="1" colspan="1" style="color: #231f20">9.33</td><td rowspan="1" colspan="1" style="color: #231f20">10.02</td><td rowspan="1" colspan="1" style="color: #231f20">11.28</td><td rowspan="1" colspan="1" style="color: #231f20">10.74</td></tr><tr><td rowspan="1" colspan="1" style="color: #231f20">Metasoma L</td><td rowspan="1" colspan="1" style="color: #231f20">28.13</td><td rowspan="1" colspan="1" style="color: #231f20">24.38</td><td rowspan="1" colspan="1" style="color: #231f20">26.74</td><td rowspan="1" colspan="1" style="color: #231f20">23.56</td><td rowspan="1" colspan="1" style="color: #231f20">25.03</td><td rowspan="1" colspan="1" style="color: #231f20">26.35</td><td rowspan="1" colspan="1" style="color: #231f20">27.35</td></tr><tr><td rowspan="1" colspan="1" style="color: #231f20">Metasoma I L</td><td rowspan="1" colspan="1" style="color: #231f20">3.09</td><td rowspan="1" colspan="1" style="color: #231f20">2.88</td><td rowspan="1" colspan="1" style="color: #231f20">3.04</td><td rowspan="1" colspan="1" style="color: #231f20">2.53</td><td rowspan="1" colspan="1" style="color: #231f20">2.94</td><td rowspan="1" colspan="1" style="color: #231f20">2.73</td><td rowspan="1" colspan="1" style="color: #231f20">2.86</td></tr><tr><td rowspan="1" colspan="1" style="color: #231f20">Metasoma I W</td><td rowspan="1" colspan="1" style="color: #231f20">2.73</td><td rowspan="1" colspan="1" style="color: #231f20">2.30</td><td rowspan="1" colspan="1" style="color: #231f20">2.49</td><td rowspan="1" colspan="1" style="color: #231f20">2.37</td><td rowspan="1" colspan="1" style="color: #231f20">2.66</td><td rowspan="1" colspan="1" style="color: #231f20">2.89</td><td rowspan="1" colspan="1" style="color: #231f20">2.81</td></tr><tr><td rowspan="1" colspan="1" style="color: #231f20">Metasoma I H</td><td rowspan="1" colspan="1" style="color: #231f20">2.08</td><td rowspan="1" colspan="1" style="color: #231f20">1.95</td><td rowspan="1" colspan="1" style="color: #231f20">2.08</td><td rowspan="1" colspan="1" style="color: #231f20">1.71</td><td rowspan="1" colspan="1" style="color: #231f20">2.05</td><td rowspan="1" colspan="1" style="color: #231f20">2.11</td><td rowspan="1" colspan="1" style="color: #231f20">2.44</td></tr><tr><td rowspan="1" colspan="1" style="color: #231f20">Metasoma II L</td><td rowspan="1" colspan="1" style="color: #231f20">3.53</td><td rowspan="1" colspan="1" style="color: #231f20">3.18</td><td rowspan="1" colspan="1" style="color: #231f20">3.47</td><td rowspan="1" colspan="1" style="color: #231f20">3.00</td><td rowspan="1" colspan="1" style="color: #231f20">3.72</td><td rowspan="1" colspan="1" style="color: #231f20">3.61</td><td rowspan="1" colspan="1" style="color: #231f20">3.41</td></tr><tr><td rowspan="1" colspan="1" style="color: #231f20">Metasoma II W</td><td rowspan="1" colspan="1" style="color: #231f20">2.81</td><td rowspan="1" colspan="1" style="color: #231f20">2.24</td><td rowspan="1" colspan="1" style="color: #231f20">2.50</td><td rowspan="1" colspan="1" style="color: #231f20">2.46</td><td rowspan="1" colspan="1" style="color: #231f20">2.60</td><td rowspan="1" colspan="1" style="color: #231f20">2.76</td><td rowspan="1" colspan="1" style="color: #231f20">2.72</td></tr><tr><td rowspan="1" colspan="1" style="color: #231f20">Metasoma II H</td><td rowspan="1" colspan="1" style="color: #231f20">2.18</td><td rowspan="1" colspan="1" style="color: #231f20">1.97</td><td rowspan="1" colspan="1" style="color: #231f20">2.00</td><td rowspan="1" colspan="1" style="color: #231f20">1.76</td><td rowspan="1" colspan="1" style="color: #231f20">1.97</td><td rowspan="1" colspan="1" style="color: #231f20">2.31</td><td rowspan="1" colspan="1" style="color: #231f20">2.41</td></tr><tr><td rowspan="1" colspan="1" style="color: #231f20">Metasoma III L</td><td rowspan="1" colspan="1" style="color: #231f20">3.90</td><td rowspan="1" colspan="1" style="color: #231f20">3.42</td><td rowspan="1" colspan="1" style="color: #231f20">3.66</td><td rowspan="1" colspan="1" style="color: #231f20">3.28</td><td rowspan="1" colspan="1" style="color: #231f20">3.65</td><td rowspan="1" colspan="1" style="color: #231f20">3.45</td><td rowspan="1" colspan="1" style="color: #231f20">3.74</td></tr><tr><td rowspan="1" colspan="1" style="color: #231f20">Metasoma III W</td><td rowspan="1" colspan="1" style="color: #231f20">2.74</td><td rowspan="1" colspan="1" style="color: #231f20">2.06</td><td rowspan="1" colspan="1" style="color: #231f20">2.21</td><td rowspan="1" colspan="1" style="color: #231f20">2.25</td><td rowspan="1" colspan="1" style="color: #231f20">2.38</td><td rowspan="1" colspan="1" style="color: #231f20">2.75</td><td rowspan="1" colspan="1" style="color: #231f20">2.60</td></tr><tr><td rowspan="1" colspan="1" style="color: #231f20">Metasoma III H</td><td rowspan="1" colspan="1" style="color: #231f20">2.20</td><td rowspan="1" colspan="1" style="color: #231f20">1.98</td><td rowspan="1" colspan="1" style="color: #231f20">1.97</td><td rowspan="1" colspan="1" style="color: #231f20">1.77</td><td rowspan="1" colspan="1" style="color: #231f20">1.95</td><td rowspan="1" colspan="1" style="color: #231f20">2.16</td><td rowspan="1" colspan="1" style="color: #231f20">2.22</td></tr><tr><td rowspan="1" colspan="1" style="color: #231f20">Metasoma IV L</td><td rowspan="1" colspan="1" style="color: #231f20">4.65</td><td rowspan="1" colspan="1" style="color: #231f20">4.19</td><td rowspan="1" colspan="1" style="color: #231f20">4.53</td><td rowspan="1" colspan="1" style="color: #231f20">3.94</td><td rowspan="1" colspan="1" style="color: #231f20">4.44</td><td rowspan="1" colspan="1" style="color: #231f20">4.29</td><td rowspan="1" colspan="1" style="color: #231f20">4.42</td></tr><tr><td rowspan="1" colspan="1" style="color: #231f20">Metasoma IV W</td><td rowspan="1" colspan="1" style="color: #231f20">2.40</td><td rowspan="1" colspan="1" style="color: #231f20">2.08</td><td rowspan="1" colspan="1" style="color: #231f20">2.17</td><td rowspan="1" colspan="1" style="color: #231f20">2.05</td><td rowspan="1" colspan="1" style="color: #231f20">2.19</td><td rowspan="1" colspan="1" style="color: #231f20">2.70</td><td rowspan="1" colspan="1" style="color: #231f20">2.43</td></tr><tr><td rowspan="1" colspan="1" style="color: #231f20">Metasoma IV H</td><td rowspan="1" colspan="1" style="color: #231f20">2.28</td><td rowspan="1" colspan="1" style="color: #231f20">1.94</td><td rowspan="1" colspan="1" style="color: #231f20">2.08</td><td rowspan="1" colspan="1" style="color: #231f20">1.71</td><td rowspan="1" colspan="1" style="color: #231f20">1.98</td><td rowspan="1" colspan="1" style="color: #231f20">2.38</td><td rowspan="1" colspan="1" style="color: #231f20">2.24</td></tr><tr><td rowspan="1" colspan="1" style="color: #231f20">Metasoma V L</td><td rowspan="1" colspan="1" style="color: #231f20">6.75</td><td rowspan="1" colspan="1" style="color: #231f20">5.83</td><td rowspan="1" colspan="1" style="color: #231f20">6.46</td><td rowspan="1" colspan="1" style="color: #231f20">5.70</td><td rowspan="1" colspan="1" style="color: #231f20">6.23</td><td rowspan="1" colspan="1" style="color: #231f20">6.09</td><td rowspan="1" colspan="1" style="color: #231f20">6.57</td></tr><tr><td rowspan="1" colspan="1" style="color: #231f20">Metasoma V W</td><td rowspan="1" colspan="1" style="color: #231f20">2.36</td><td rowspan="1" colspan="1" style="color: #231f20">1.92</td><td rowspan="1" colspan="1" style="color: #231f20">2.12</td><td rowspan="1" colspan="1" style="color: #231f20">1.87</td><td rowspan="1" colspan="1" style="color: #231f20">2.07</td><td rowspan="1" colspan="1" style="color: #231f20">2.47</td><td rowspan="1" colspan="1" style="color: #231f20">2.57</td></tr><tr><td rowspan="1" colspan="1" style="color: #231f20">Metasoma V H</td><td rowspan="1" colspan="1" style="color: #231f20">2.13</td><td rowspan="1" colspan="1" style="color: #231f20">1.88</td><td rowspan="1" colspan="1" style="color: #231f20">1.92</td><td rowspan="1" colspan="1" style="color: #231f20">1.70</td><td rowspan="1" colspan="1" style="color: #231f20">1.77</td><td rowspan="1" colspan="1" style="color: #231f20">2.40</td><td rowspan="1" colspan="1" style="color: #231f20">2.31</td></tr><tr><td rowspan="1" colspan="1" style="color: #231f20">Telson L</td><td rowspan="1" colspan="1" style="color: #231f20">5.79</td><td rowspan="1" colspan="1" style="color: #231f20">5.37</td><td rowspan="1" colspan="1" style="color: #231f20">5.87</td><td rowspan="1" colspan="1" style="color: #231f20">5.34</td><td rowspan="1" colspan="1" style="color: #231f20">5.38</td><td rowspan="1" colspan="1" style="color: #231f20">6.60</td><td rowspan="1" colspan="1" style="color: #231f20">6.63</td></tr><tr><td rowspan="1" colspan="1" style="color: #231f20">Telson vesicle L</td><td rowspan="1" colspan="1" style="color: #231f20">4.32</td><td rowspan="1" colspan="1" style="color: #231f20">3.60</td><td rowspan="1" colspan="1" style="color: #231f20">3.96</td><td rowspan="1" colspan="1" style="color: #231f20">3.68</td><td rowspan="1" colspan="1" style="color: #231f20">3.54</td><td rowspan="1" colspan="1" style="color: #231f20">4.12</td><td rowspan="1" colspan="1" style="color: #231f20">4.26</td></tr><tr><td rowspan="1" colspan="1" style="color: #231f20">Telson vesicle W</td><td rowspan="1" colspan="1" style="color: #231f20">2.32</td><td rowspan="1" colspan="1" style="color: #231f20">1.95</td><td rowspan="1" colspan="1" style="color: #231f20">2.16</td><td rowspan="1" colspan="1" style="color: #231f20">1.80</td><td rowspan="1" colspan="1" style="color: #231f20">2.03</td><td rowspan="1" colspan="1" style="color: #231f20">2.44</td><td rowspan="1" colspan="1" style="color: #231f20">2.49</td></tr><tr><td rowspan="1" colspan="1" style="color: #231f20">Telson vesicle H</td><td rowspan="1" colspan="1" style="color: #231f20">1.87</td><td rowspan="1" colspan="1" style="color: #231f20">1.51</td><td rowspan="1" colspan="1" style="color: #231f20">1.63</td><td rowspan="1" colspan="1" style="color: #231f20">1.44</td><td rowspan="1" colspan="1" style="color: #231f20">1.56</td><td rowspan="1" colspan="1" style="color: #231f20">2.08</td><td rowspan="1" colspan="1" style="color: #231f20">2.13</td></tr><tr><td rowspan="1" colspan="1" style="color: #231f20">Telson aculeus L</td><td rowspan="1" colspan="1" style="color: #231f20">1.86</td><td rowspan="1" colspan="1" style="color: #231f20">1.73</td><td rowspan="1" colspan="1" style="color: #231f20">1.89</td><td rowspan="1" colspan="1" style="color: #231f20">1.70</td><td rowspan="1" colspan="1" style="color: #231f20">1.75</td><td rowspan="1" colspan="1" style="color: #231f20">2.07</td><td rowspan="1" colspan="1" style="color: #231f20">2.28</td></tr><tr><td rowspan="1" colspan="1" style="color: #231f20">Pedipalp L</td><td rowspan="1" colspan="1" style="color: #231f20">18.35</td><td rowspan="1" colspan="1" style="color: #231f20">16.28</td><td rowspan="1" colspan="1" style="color: #231f20">17.87</td><td rowspan="1" colspan="1" style="color: #231f20">15.80</td><td rowspan="1" colspan="1" style="color: #231f20">16.88</td><td rowspan="1" colspan="1" style="color: #231f20">19.48</td><td rowspan="1" colspan="1" style="color: #231f20">19.51</td></tr><tr><td rowspan="1" colspan="1" style="color: #231f20">Pedipalp femur L</td><td rowspan="1" colspan="1" style="color: #231f20">4.56</td><td rowspan="1" colspan="1" style="color: #231f20">4.08</td><td rowspan="1" colspan="1" style="color: #231f20">4.25</td><td rowspan="1" colspan="1" style="color: #231f20">3.80</td><td rowspan="1" colspan="1" style="color: #231f20">4.08</td><td rowspan="1" colspan="1" style="color: #231f20">4.54</td><td rowspan="1" colspan="1" style="color: #231f20">4.38</td></tr><tr><td rowspan="1" colspan="1" style="color: #231f20">Pedipalp femur W</td><td rowspan="1" colspan="1" style="color: #231f20">1.41</td><td rowspan="1" colspan="1" style="color: #231f20">1.23</td><td rowspan="1" colspan="1" style="color: #231f20">1.31</td><td rowspan="1" colspan="1" style="color: #231f20">1.23</td><td rowspan="1" colspan="1" style="color: #231f20">1.39</td><td rowspan="1" colspan="1" style="color: #231f20">1.51</td><td rowspan="1" colspan="1" style="color: #231f20">1.65</td></tr><tr><td rowspan="1" colspan="1" style="color: #231f20">Pedipalp femur H</td><td rowspan="1" colspan="1" style="color: #231f20">0.95</td><td rowspan="1" colspan="1" style="color: #231f20">0.90</td><td rowspan="1" colspan="1" style="color: #231f20">0.94</td><td rowspan="1" colspan="1" style="color: #231f20">0.83</td><td rowspan="1" colspan="1" style="color: #231f20">0.90</td><td rowspan="1" colspan="1" style="color: #231f20">1.01</td><td rowspan="1" colspan="1" style="color: #231f20">1.12</td></tr><tr><td rowspan="1" colspan="1" style="color: #231f20">Pedipalp patella L</td><td rowspan="1" colspan="1" style="color: #231f20">5.14</td><td rowspan="1" colspan="1" style="color: #231f20">4.20</td><td rowspan="1" colspan="1" style="color: #231f20">4.35</td><td rowspan="1" colspan="1" style="color: #231f20">3.69</td><td rowspan="1" colspan="1" style="color: #231f20">4.64</td><td rowspan="1" colspan="1" style="color: #231f20">4.92</td><td rowspan="1" colspan="1" style="color: #231f20">4.92</td></tr><tr><td rowspan="1" colspan="1" style="color: #231f20">Pedipalp patella W</td><td rowspan="1" colspan="1" style="color: #231f20">1.71</td><td rowspan="1" colspan="1" style="color: #231f20">1.42</td><td rowspan="1" colspan="1" style="color: #231f20">1.50</td><td rowspan="1" colspan="1" style="color: #231f20">1.37</td><td rowspan="1" colspan="1" style="color: #231f20">1.54</td><td rowspan="1" colspan="1" style="color: #231f20">1.75</td><td rowspan="1" colspan="1" style="color: #231f20">1.91</td></tr><tr><td rowspan="1" colspan="1" style="color: #231f20">Pedipalp patella H</td><td rowspan="1" colspan="1" style="color: #231f20">1.67</td><td rowspan="1" colspan="1" style="color: #231f20">1.47</td><td rowspan="1" colspan="1" style="color: #231f20">1.56</td><td rowspan="1" colspan="1" style="color: #231f20">1.33</td><td rowspan="1" colspan="1" style="color: #231f20">1.50</td><td rowspan="1" colspan="1" style="color: #231f20">1.78</td><td rowspan="1" colspan="1" style="color: #231f20">1.87</td></tr><tr><td rowspan="1" colspan="1" style="color: #231f20">Pedipalp chela L</td><td rowspan="1" colspan="1" style="color: #231f20">8.52</td><td rowspan="1" colspan="1" style="color: #231f20">7.51</td><td rowspan="1" colspan="1" style="color: #231f20">8.25</td><td rowspan="1" colspan="1" style="color: #231f20">7.14</td><td rowspan="1" colspan="1" style="color: #231f20">7.53</td><td rowspan="1" colspan="1" style="color: #231f20">8.95</td><td rowspan="1" colspan="1" style="color: #231f20">9.21</td></tr><tr><td rowspan="1" colspan="1" style="color: #231f20">Pedipalp manus W</td><td rowspan="1" colspan="1" style="color: #231f20">3.83</td><td rowspan="1" colspan="1" style="color: #231f20">3.11</td><td rowspan="1" colspan="1" style="color: #231f20">3.50</td><td rowspan="1" colspan="1" style="color: #231f20">3.12</td><td rowspan="1" colspan="1" style="color: #231f20">3.43</td><td rowspan="1" colspan="1" style="color: #231f20">3.64</td><td rowspan="1" colspan="1" style="color: #231f20">3.65</td></tr><tr><td rowspan="1" colspan="1" style="color: #231f20">Pedipalp manus T</td><td rowspan="1" colspan="1" style="color: #231f20">2.80</td><td rowspan="1" colspan="1" style="color: #231f20">2.05</td><td rowspan="1" colspan="1" style="color: #231f20">2.42</td><td rowspan="1" colspan="1" style="color: #231f20">2.16</td><td rowspan="1" colspan="1" style="color: #231f20">2.42</td><td rowspan="1" colspan="1" style="color: #231f20">2.51</td><td rowspan="1" colspan="1" style="color: #231f20">2.41</td></tr><tr><td rowspan="1" colspan="1" style="color: #231f20"><tp:taxon-name><tp:taxon-name-part taxon-name-part-type="genus" reg="Chela">Chela</tp:taxon-name-part></tp:taxon-name> finger fixed L</td><td rowspan="1" colspan="1" style="color: #231f20">3.45</td><td rowspan="1" colspan="1" style="color: #231f20">3.13</td><td rowspan="1" colspan="1" style="color: #231f20">3.22</td><td rowspan="1" colspan="1" style="color: #231f20">2.78</td><td rowspan="1" colspan="1" style="color: #231f20">2.84</td><td rowspan="1" colspan="1" style="color: #231f20">3.53</td><td rowspan="1" colspan="1" style="color: #231f20">3.96</td></tr><tr><td rowspan="1" colspan="1" style="color: #231f20"><tp:taxon-name><tp:taxon-name-part taxon-name-part-type="genus" reg="Chela">Chela</tp:taxon-name-part></tp:taxon-name> finger movable L</td><td rowspan="1" colspan="1" style="color: #231f20">5.26</td><td rowspan="1" colspan="1" style="color: #231f20">4.79</td><td rowspan="1" colspan="1" style="color: #231f20">5.41</td><td rowspan="1" colspan="1" style="color: #231f20">4.61</td><td rowspan="1" colspan="1" style="color: #231f20">4.56</td><td rowspan="1" colspan="1" style="color: #231f20">5.56</td><td rowspan="1" colspan="1" style="color: #231f20">5.80</td></tr><tr><td rowspan="1" colspan="1" style="color: #231f20">Pectine L</td><td rowspan="1" colspan="1" style="color: #231f20">5.35</td><td rowspan="1" colspan="1" style="color: #231f20">5.08</td><td rowspan="1" colspan="1" style="color: #231f20">5.51</td><td rowspan="1" colspan="1" style="color: #231f20">4.90</td><td rowspan="1" colspan="1" style="color: #231f20">5.08</td><td rowspan="1" colspan="1" style="color: #231f20">4.37</td><td rowspan="1" colspan="1" style="color: #231f20">4.25</td></tr><tr><td rowspan="1" colspan="1" style="color: #231f20">Pectine W</td><td rowspan="1" colspan="1" style="color: #231f20">2.14</td><td rowspan="1" colspan="1" style="color: #231f20">1.80</td><td rowspan="1" colspan="1" style="color: #231f20">1.88</td><td rowspan="1" colspan="1" style="color: #231f20">1.68</td><td rowspan="1" colspan="1" style="color: #231f20">1.88</td><td rowspan="1" colspan="1" style="color: #231f20">1.27</td><td rowspan="1" colspan="1" style="color: #231f20">1.23</td></tr></tbody></table></table-wrap><p>These negative changes to the habitat of <italic><tp:taxon-name><tp:taxon-name-part taxon-name-part-type="genus" reg="Paruroctonus">Paruroctonus</tp:taxon-name-part><tp:taxon-name-part taxon-name-part-type="species" reg="conclusus">conclusus</tp:taxon-name-part></tp:taxon-name></italic> sp. nov. will likely be further compounded due to climate change in the Mojave Desert. Typical summer daytime high temperatures in Fremont Valley are projected to increase by ca. 6 °C by 2100; furthermore, the frequency of extreme heat days is projected to increase by 8–15 times compared to pre-1990 levels (RWMG 2019). We hypothesize that <italic><tp:taxon-name><tp:taxon-name-part taxon-name-part-type="genus" reg="Paruroctonus">P.</tp:taxon-name-part><tp:taxon-name-part taxon-name-part-type="species" reg="conclusus">conclusus</tp:taxon-name-part></tp:taxon-name></italic> sp. nov. is restricted to this small lakeside area due to the soft soils and increased moisture providing shelter from the daytime heat. Historically, decreases in water levels and increases in temperature have coincided with range reductions and die-offs in desert flora and fauna species associated with playa habitats (<xref ref-type="bibr" rid="B22">Stoffer 2004</xref>). This trend is likely to apply to <italic><tp:taxon-name><tp:taxon-name-part taxon-name-part-type="genus" reg="Paruroctonus">P.</tp:taxon-name-part><tp:taxon-name-part taxon-name-part-type="species" reg="conclusus">conclusus</tp:taxon-name-part></tp:taxon-name></italic> sp. nov. as well. Fortunately, the known range of <italic><tp:taxon-name><tp:taxon-name-part taxon-name-part-type="genus" reg="Paruroctonus">Paruroctonus</tp:taxon-name-part><tp:taxon-name-part taxon-name-part-type="species" reg="conclusus">conclusus</tp:taxon-name-part></tp:taxon-name></italic> sp. nov. is entirely on lands managed by the Bureau of Land Management (BLM), meaning that these lands may be eligible for protection. We urge the BLM to consider creating a conservation area for <italic><tp:taxon-name><tp:taxon-name-part taxon-name-part-type="genus" reg="Paruroctonus">P.</tp:taxon-name-part><tp:taxon-name-part taxon-name-part-type="species" reg="conclusus">conclusus</tp:taxon-name-part></tp:taxon-name></italic> sp. nov. and work towards reducing external threats to its habitat.</p></tp:treatment-sec><tp:treatment-sec sec-type="etymology" id="SECID0EHADI"><title>Etymology.</title><p>The specific epithet <italic><tp:taxon-name><tp:taxon-name-part taxon-name-part-type="genus" reg="Paruroctonus"/><tp:taxon-name-part taxon-name-part-type="species" reg="conclusus">conclusus</tp:taxon-name-part></tp:taxon-name></italic> translates to restricted or confined, in reference to the high degree of habitat specialization and severely limited range of <italic><tp:taxon-name><tp:taxon-name-part taxon-name-part-type="genus" reg="Paruroctonus">Paruroctonus</tp:taxon-name-part><tp:taxon-name-part taxon-name-part-type="species" reg="conclusus">conclusus</tp:taxon-name-part></tp:taxon-name></italic> sp. nov.</p></tp:treatment-sec><ref-list><ref id="B10"><mixed-citation xmlns:xlink="http://www.w3.org/1999/xlink" xlink:type="simple"><person-group><name name-style="western"><surname>Haradon</surname><given-names>RM</given-names></name></person-group> (<year>1984a</year>) <article-title>New and redefined species belonging to the <italic><tp:taxon-name><tp:taxon-name-part taxon-name-part-type="genus">Paruroctonus</tp:taxon-name-part><tp:taxon-name-part taxon-name-part-type="species">baergi</tp:taxon-name-part></tp:taxon-name></italic> group (<tp:taxon-name><tp:taxon-name-part taxon-name-part-type="order">Scorpiones</tp:taxon-name-part></tp:taxon-name>, <tp:taxon-name><tp:taxon-name-part taxon-name-part-type="family">Vaejovidae</tp:taxon-name-part></tp:taxon-name>).</article-title><source>The Journal of Arachnology</source><volume>12</volume>(<issue>2</issue>): <fpage>205</fpage>–<lpage>221</lpage>. <ext-link ext-link-type="uri" xlink:href="https://www.americanarachnology.org/journal-joa/joa-all-volumes/detail/volume/105/" xlink:type="simple">https://www.americanarachnology.org/journal-joa/joa-all-volumes/detail/volume/105/</ext-link></mixed-citation></ref><ref id="B12"><mixed-citation xmlns:xlink="http://www.w3.org/1999/xlink" xlink:type="simple"><person-group><name name-style="western"><surname>Haradon</surname><given-names>RM</given-names></name></person-group> (<year>1985</year>) <article-title>New groups and species belonging to the nominate subgenus <tp:taxon-name><tp:taxon-name-part taxon-name-part-type="genus"/><tp:taxon-name-part taxon-name-part-type="subgenus">Paruroctonus</tp:taxon-name-part></tp:taxon-name> (<tp:taxon-name><tp:taxon-name-part taxon-name-part-type="order">Scorpiones</tp:taxon-name-part></tp:taxon-name>, <tp:taxon-name><tp:taxon-name-part taxon-name-part-type="family">Vaejovidae</tp:taxon-name-part></tp:taxon-name>).</article-title><source>The Journal of Arachnology</source><volume>13</volume>(<issue>1</issue>): <fpage>19</fpage>–<lpage>42</lpage>. <ext-link ext-link-type="uri" xlink:href="https://www.americanarachnology.org/journal-joa/joa-all-volumes/detail/volume/101/" xlink:type="simple">https://www.americanarachnology.org/journal-joa/joa-all-volumes/detail/volume/101/</ext-link></mixed-citation></ref><ref id="B16"><mixed-citation xmlns:xlink="http://www.w3.org/1999/xlink" xlink:type="simple"><person-group><name name-style="western"><surname>Monod</surname><given-names>L</given-names></name><name name-style="western"><surname>Cauwet</surname><given-names>L</given-names></name><name name-style="western"><surname>González-Santillán</surname><given-names>E</given-names></name><name name-style="western"><surname>Huber</surname><given-names>S</given-names></name></person-group> (<year>2017</year>) The male sexual apparatus in the order <tp:taxon-name><tp:taxon-name-part taxon-name-part-type="order">Scorpiones</tp:taxon-name-part></tp:taxon-name> (<tp:taxon-name><tp:taxon-name-part taxon-name-part-type="class">Arachnida</tp:taxon-name-part></tp:taxon-name>): a comparative study of functional morphology as a tool to define hypotheses of homology. Frontiers in Zoology 14: e51. [48 pp] <ext-link xlink:href="10.1186/s12983-017-0231-z" ext-link-type="doi" xlink:type="simple">https://doi.org/10.1186/s12983-017-0231-z</ext-link></mixed-citation></ref><ref id="B22"><mixed-citation xmlns:xlink="http://www.w3.org/1999/xlink" xlink:type="simple"><person-group><name name-style="western"><surname>Stoffer</surname><given-names>PW</given-names></name></person-group> (<year>2004</year>) Desert landforms and surface processes in the Mojave National Preserve and vicinity. USGS Open-File Report 2004–1007. <ext-link xlink:href="10.3133/ofr20041007" ext-link-type="doi" xlink:type="simple">https://doi.org/10.3133/ofr20041007</ext-link></mixed-citation></ref><ref id="B5"><mixed-citation xmlns:xlink="http://www.w3.org/1999/xlink" xlink:type="simple"><person-group><name name-style="western"><surname>Enzel</surname><given-names>Y</given-names></name><name name-style="western"><surname>Brown</surname><given-names>WJ</given-names></name><name name-style="western"><surname>Anderson</surname><given-names>RY</given-names></name><name name-style="western"><surname>McFadden</surname><given-names>LD</given-names></name><name name-style="western"><surname>Wells</surname><given-names>SG</given-names></name></person-group> (<year>1992</year>) <article-title>Short-duration Holocene lakes in the Mojave River drainage basin, southern California.</article-title><source>Quaternary Research</source><volume>38</volume>(<issue>1</issue>): <fpage>60</fpage>–<lpage>73</lpage>. <ext-link xlink:href="10.1016/0033-5894(92)90030-M" ext-link-type="doi" xlink:type="simple">https://doi.org/10.1016/0033-5894(92)90030-M</ext-link></mixed-citation></ref><ref id="B17"><mixed-citation xmlns:xlink="http://www.w3.org/1999/xlink" xlink:type="simple"><person-group><name name-style="western"><surname>Munz</surname><given-names>PA</given-names></name><name name-style="western"><surname>Keck</surname><given-names>DD</given-names></name></person-group> (<year>1949</year>) <article-title>California plant communities.</article-title><source>Aliso: A Journal of Systematic and Evolutionary Botany</source><volume>2</volume>(<issue>1</issue>): <fpage>87</fpage>–<lpage>105</lpage>. <ext-link ext-link-type="uri" xlink:href="https://scholarship.claremont.edu/aliso/vol2/iss1/" xlink:type="simple">https://scholarship.claremont.edu/aliso/vol2/iss1/</ext-link></mixed-citation></ref></ref-list></tp:taxon-treatment>
